# Supplementary material for: Application of multi-omics technology for the elucidation of anti-pneumococcal activity of 3-acyl-2-phenylamino-1,4-dihydroquinolin-4-one (APDQ) derivative against Streptococcus pneumoniae
Source: Sci Rep. 2020 Nov 26;10:20685. doi: 10.1038/s41598-020-77694-8 (PMC7691496; doi:10.1038/s41598-020-77694-8)
Supplement: Supplementary file 2 — Supplementary Table S4. [file 41598_2020_77694_MOESM2_ESM.xlsx]

## Sheet: info
Application of Multi-omics Technology for the Elucidation of Anti-pneumococcal Activity of 3-Acyl-2-phenylamino-1,4-dihydroquinolin-4-one (APDQ) derivative against Streptococcus pneumoniae Sang-Yeop Lee 1,2,#, Hayoung Lee 1,3,#, Sung Ho Yun 4, Sangmi Jun 2,4 , Yujeong Lee 2,4, Wooyoung Kim 1,2,5, Edmond Changkyun Park 1,2,3, Joonyoung Baek 1,6, Yoonna Kwak 2, Soojin Noh 2, Giwan Seo1,2, Soojin Ja…

## Sheet: Multi-omic data
Supplementary Table S4 Protein–Protein Interaction (PPI) analysis of DEGs, DEPs, and a transcriptional regulator.
a. Results of transcriptomics and proteomics of APDQ230122-treated S. pneumoniae 521
Locus_tag	Protein_id	GeneName	Description	Proteome log ratio (treated/non-treated)	Transcriptome log2 Fold Change (treated/non-treated)	p-value	GO	GO description	COG	COG code	COG descripteion	KO	KO-pathway
EZ481_RS00010	WP_134813647.1	EZ481_RS00010	hypothetical protein		-0.150096	0.861407
EZ481_RS00025	WP_000199377.1	EZ481_RS00025	NADP-dependent glyceraldehyde-3-phosphate dehydrogenase	-0.00364649	-0.906393	0.0362172	F:GO:0008886; F:GO:0008911; F:GO:0047100; P:GO:0055114	F:glyceraldehyde-3-phosphate dehydrogenase (NADP+) (non-phosphorylating) activity; F:lactaldehyde dehydrogenase activity; F:glyceraldehyde-3-phosphate dehydrogenase (NADP+) (phosphorylating) activity; P:oxidation-reduction process	COG1012	C	Energy production and conversion	K00131	Metabolic pathways;Microbial metabolism in diverse environments;Carbon metabolism;Glycolysis / Gluconeogenesis;Pentose phosphate pathway;
EZ481_RS00030	WP_000283068.1	pulA	type I pullulanase	-0.111211	-0.0154497	0.981514	P:GO:0005975; F:GO:0030246; F:GO:0051060	P:carbohydrate metabolic process; F:carbohydrate binding; F:pullulanase activity	COG1523	G	Carbohydrate transport and metabolism	K01200	Metabolic pathways;Biosynthesis of secondary metabolites;Starch and sucrose metabolism;
EZ481_RS00035	WP_001042588.1	ligA	NAD-dependent DNA ligase LigA	-0.1308	-0.300754	0.608153	F:GO:0003677; F:GO:0003911; C:GO:0005829; P:GO:0006260; P:GO:0006288; F:GO:0046872	F:DNA binding; F:DNA ligase (NAD+) activity; C:cytosol; P:DNA replication; P:base-excision repair, DNA ligation; F:metal ion binding	COG0272	L	Replication, recombination and repair	K01972	DNA replication;Base excision repair;Nucleotide excision repair;Mismatch repair;
EZ481_RS00040	WP_001083034.1	EZ481_RS00040	MFS transporter		-0.0796757	0.915041	C:GO:0016021; P:GO:0055085	C:integral component of membrane; P:transmembrane transport	COG0477	G	Carbohydrate transport and metabolism
EZ481_RS00045	WP_000400550.1	EZ481_RS00045	MutR family transcriptional regulator		0.572372	0.479132	F:GO:0043565	F:sequence-specific DNA binding	COG1396	K	Transcription
EZ481_RS00050	WP_000584880.1	EZ481_RS00050	ABC transporter ATP-binding protein	0.0125891	0.797518	0.111076	F:GO:0003677; F:GO:0005524; F:GO:0016887	F:DNA binding; F:ATP binding; F:ATPase activity	COG0488	S	Function unknown	K06158
EZ481_RS00055	WP_001284639.1	EZ481_RS00055	HU family DNA-binding protein	0.11103	0.223965	0.801424	F:GO:0003677; C:GO:0005829; P:GO:0009405; P:GO:0030261	F:DNA binding; C:cytosol; P:pathogenesis; P:chromosome condensation	COG0776	L	Replication, recombination and repair	K03530
EZ481_RS00060	WP_000161389.1	EZ481_RS00060	DegV family protein	-0.0388766	-1.74474	0.0156115	F:GO:0008289	F:lipid binding	COG1307	S	Function unknown
EZ481_RS00065	WP_000592056.1	EZ481_RS00065	YitT family protein	-0.439333	-0.82557	0.105087	C:GO:0016021	C:integral component of membrane	COG1284	S	Function unknown
EZ481_RS00070	WP_000587444.1	EZ481_RS00070	bifunctional riboflavin kinase/FAD synthetase	-0.13147	-0.619435	0.173228	F:GO:0003919; F:GO:0005524; P:GO:0006747; F:GO:0008531; P:GO:0009231; P:GO:0009398; P:GO:0016310	F:FMN adenylyltransferase activity; F:ATP binding; P:FAD biosynthetic process; F:riboflavin kinase activity; P:riboflavin biosynthetic process; P:FMN biosynthetic process; P:phosphorylation	COG0196	H	Coenzyme transport and metabolism	K11753	Metabolic pathways;Biosynthesis of secondary metabolites;Riboflavin metabolism;
EZ481_RS00080	WP_000916509.1	EZ481_RS00080	50S ribosomal protein L27	0.112974	0.148814	0.852764	F:GO:0003735; P:GO:0006412; C:GO:0022625	F:structural constituent of ribosome; P:translation; C:cytosolic large ribosomal subunit	COG0211	J	Translation, ribosomal structure and biogenesis	K02899	Ribosome;
EZ481_RS00085	WP_000613699.1	EZ481_RS00085	ribosomal-processing cysteine protease Prp	treated only	-0.0202713	0.978298	C:GO:0005840; P:GO:0006508; F:GO:0008233	C:ribosome; P:proteolysis; F:peptidase activity	COG2868	J	Translation, ribosomal structure and biogenesis	K07584
EZ481_RS00090	WP_000109141.1	rplU	50S ribosomal protein L21	0.0563184	-0.167415	0.802671	F:GO:0003735; C:GO:0005840; P:GO:0006412; F:GO:0019843	F:structural constituent of ribosome; C:ribosome; P:translation; F:rRNA binding	COG0261	J	Translation, ribosomal structure and biogenesis	K02888	Ribosome;
EZ481_RS00095	WP_000509042.1	EZ481_RS00095	DUF1275 domain-containing protein		0.260807	0.76875	C:GO:0016021	C:integral component of membrane	COG3619	S	Function unknown
EZ481_RS00100	WP_000981526.1	EZ481_RS00100	YbaB/EbfC family nucleoid-associated protein	0.0128372	-1.07404	0.024928	F:GO:0003677; C:GO:0005829; C:GO:0043590	F:DNA binding; C:cytosol; C:bacterial nucleoid	COG0718	S	Function unknown	K09747
EZ481_RS00110	WP_000451584.1	pta	phosphate acetyltransferase	-0.0860818	0.225613	0.549921	F:GO:0008959	F:phosphate acetyltransferase activity	COG0280	C	Energy production and conversion	K00625	Metabolic pathways;Microbial metabolism in diverse environments;Carbon metabolism;Pyruvate metabolism;Propanoate metabolism;Carbon fixation pathways in prokaryotes;Methane metabolism;Taurine and hypotaurine metabolism;
EZ481_RS00115	WP_001210007.1	EZ481_RS00115	RluA family pseudouridine synthase		-0.0756281	0.825828	P:GO:0000455; F:GO:0003723; F:GO:0009982	P:enzyme-directed rRNA pseudouridine synthesis; F:RNA binding; F:pseudouridine synthase activity	COG0564	J	Translation, ribosomal structure and biogenesis	K06180
EZ481_RS00120	WP_000799053.1	EZ481_RS00120	NAD(+) kinase	-0.355699	0.0903182	0.792847	F:GO:0003951; F:GO:0005524; C:GO:0005737; P:GO:0006741; P:GO:0016310; P:GO:0019674; F:GO:0046872; F:GO:0051287	F:NAD+ kinase activity; F:ATP binding; C:cytoplasm; P:NADP biosynthetic process; P:phosphorylation; P:NAD metabolic process; F:metal ion binding; F:NAD binding	COG0061	G	Carbohydrate transport and metabolism	K00858	Metabolic pathways;Nicotinate and nicotinamide metabolism;
EZ481_RS00125	WP_134813648.1	EZ481_RS00125	GTP pyrophosphokinase family protein	-0.221849	-0.366203	0.367884	F:GO:0008728; P:GO:0015969; F:GO:0016301; P:GO:0016310	F:GTP diphosphokinase activity; P:guanosine tetraphosphate metabolic process; F:kinase activity; P:phosphorylation	COG2357	S	Function unknown	K07816	Metabolic pathways;Purine metabolism;
EZ481_RS00135	WP_001283813.1	EZ481_RS00135	ribose-phosphate diphosphokinase	-0.258032	-0.510413	0.257751	F:GO:0000287; C:GO:0002189; F:GO:0004749; F:GO:0005524; C:GO:0005737; P:GO:0006015; P:GO:0009116; P:GO:0009152; P:GO:0009156; F:GO:0016301; P:GO:0016310	F:magnesium ion binding; C:ribose phosphate diphosphokinase complex; F:ribose phosphate diphosphokinase activity; F:ATP binding; C:cytoplasm; P:5-phosphoribose 1-diphosphate biosynthetic process; P:nucleoside metabolic process; P:purine ribonucleotide biosynthetic process; P:ribonucleoside monophosphate biosynthetic process; F:kinase activity; P:phosphorylation	COG0462	F	Nucleotide transport and metabolism	K00948	Metabolic pathways;Biosynthesis of secondary metabolites;Microbial metabolism in diverse environments;Biosynthesis of antibiotics;Carbon metabolism;Biosynthesis of amino acids;Pentose phosphate pathway;Purine metabolism;
EZ481_RS00140	WP_000639657.1	EZ481_RS00140	cysteine desulfurase	-0.291887	-0.223659	0.638119	F:GO:0008483; F:GO:0016829; F:GO:0031071; F:GO:0048037	F:transaminase activity; F:lyase activity; F:cysteine desulfurase activity; F:cofactor binding	COG1104	E	Amino acid transport and metabolism	K04487	Metabolic pathways;Thiamine metabolism;Sulfur relay system;
EZ481_RS00145	WP_000863509.1	EZ481_RS00145	cysteine desulfurase	0.187314	-0.0608968	0.943981				S	Function unknown
EZ481_RS00150	WP_010976523.1	EZ481_RS00150	DUF4649 family protein		1.05887	0.223892
EZ481_RS00155	WP_000653405.1	EZ481_RS00155	redox-sensing transcriptional repressor Rex	-0.0129196	-0.880825	0.093282	F:GO:0003677; F:GO:0003700; C:GO:0005737; P:GO:0045892; F:GO:0050662; P:GO:0051775	F:DNA binding; F:DNA-binding transcription factor activity; C:cytoplasm; P:negative regulation of transcription, DNA-templated; F:coenzyme binding; P:response to redox state	COG2344	K	Transcription	K01926
EZ481_RS00160	WP_000743331.1	EZ481_RS00160	gamma-glutamyl-gamma-aminobutyrate hydrolase family protein	-0.0395085	-0.174013	0.689433	P:GO:0006541; F:GO:0016740; F:GO:0016874; F:GO:0033969	P:glutamine metabolic process; F:transferase activity; F:ligase activity; F:gamma-glutamyl-gamma-aminobutyrate hydrolase activity	COG2071	S	Function unknown	K07010
EZ481_RS00165	WP_000286923.1	EZ481_RS00165	JAB domain-containing protein		0.592705	0.123003	P:GO:0006508; F:GO:0008237; F:GO:0046872	P:proteolysis; F:metallopeptidase activity; F:metal ion binding	COG2003	L	Replication, recombination and repair	K03630
EZ481_RS00170	WP_000992853.1	pcrA	DNA helicase PcrA	-0.10985	0.411929	0.269012	P:GO:0000725; F:GO:0003677; F:GO:0005524; C:GO:0005829; P:GO:0006268; C:GO:0033202; F:GO:0043140	P:recombinational repair; F:DNA binding; F:ATP binding; C:cytosol; P:DNA unwinding involved in DNA replication; C:DNA helicase complex; F:ATP-dependent 3'-5' DNA helicase activity	COG0210	L	Replication, recombination and repair	K03657	Nucleotide excision repair;Mismatch repair;
EZ481_RS00175	WP_106269370.1	EZ481_RS00175	IS5 family transposase		0.169359	0.68784	F:GO:0003677; F:GO:0004803; F:GO:0005524; P:GO:0006313	F:DNA binding; F:transposase activity; F:ATP binding; P:transposition, DNA-mediated	COG3293	L	Replication, recombination and repair
EZ481_RS00185	WP_000631543.1	EZ481_RS00185	methionyl aminopeptidase	-0.00552244	1.25102	0.0156805	P:GO:0006508; F:GO:0046872; F:GO:0070006; P:GO:0070084	P:proteolysis; F:metal ion binding; F:metalloaminopeptidase activity; P:protein initiator methionine removal	COG0024	J	Translation, ribosomal structure and biogenesis	K01265
EZ481_RS00195	WP_001028733.1	EZ481_RS00195	N-acetyltransferase	-0.131888	2.59046	6.30718e-05	F:GO:0016747	F:transferase activity, transferring acyl groups other than amino-acyl groups	COG1670	J	Translation, ribosomal structure and biogenesis	K03790
EZ481_RS00200	WP_001227087.1	EZ481_RS00200	UDP-N-acetylglucosamine 1-carboxyvinyltransferase	0.121933	1.26755	0.00563924	C:GO:0005737; P:GO:0007049; P:GO:0008360; F:GO:0008760; P:GO:0009252; P:GO:0019277; P:GO:0051301; P:GO:0071555	C:cytoplasm; P:cell cycle; P:regulation of cell shape; F:UDP-N-acetylglucosamine 1-carboxyvinyltransferase activity; P:peptidoglycan biosynthetic process; P:UDP-N-acetylgalactosamine biosynthetic process; P:cell division; P:cell wall organization	COG0766	M	Cell wall/membrane/envelope biogenesis	K00790	Metabolic pathways;Amino sugar and nucleotide sugar metabolism;Peptidoglycan biosynthesis;
EZ481_RS00210	WP_001841691.1	EZ481_RS00210	hypothetical protein		0.719814	0.37933
EZ481_RS00215	WP_000061648.1	obgE	GTPase ObgE	0.0708433	-0.705468	0.138878	P:GO:0000160; F:GO:0000287; F:GO:0003924; F:GO:0005525; C:GO:0005737; P:GO:0030435; P:GO:0030436; P:GO:0042254	P:phosphorelay signal transduction system; F:magnesium ion binding; F:GTPase activity; F:GTP binding; C:cytoplasm; P:sporulation resulting in formation of a cellular spore; P:asexual sporulation; P:ribosome biogenesis	COG0536	S	Function unknown	K03979
EZ481_RS00220	WP_000863859.1	EZ481_RS00220	DUF4044 domain-containing protein		-0.163324	0.846949
EZ481_RS00225	WP_001256254.1	EZ481_RS00225	PspC domain-containing protein		-0.0206498	0.978063	C:GO:0016021	C:integral component of membrane	COG1983	S	Function unknown
EZ481_RS00230	WP_001219432.1	EZ481_RS00230	glycosyltransferase family 4 protein	-0.0232298	-0.970012	0.0507334	F:GO:0000287; C:GO:0005886; P:GO:0006071; P:GO:0046467; F:GO:0047228	F:magnesium ion binding; C:plasma membrane; P:glycerol metabolic process; P:membrane lipid biosynthetic process; F:1,2-diacylglycerol 3-glucosyltransferase activity	COG0438	M	Cell wall/membrane/envelope biogenesis	K19002	Metabolic pathways;Glycerolipid metabolism;
EZ481_RS00235	WP_000953200.1	EZ481_RS00235	glycosyltransferase	0.189664	-0.726584	0.217879	C:GO:0005886; P:GO:0006071; F:GO:0016758; P:GO:0046467; P:GO:0046677	C:plasma membrane; P:glycerol metabolic process; F:transferase activity, transferring hexosyl groups; P:membrane lipid biosynthetic process; P:response to antibiotic	COG0438	M	Cell wall/membrane/envelope biogenesis	K13678
EZ481_RS00240	WP_000331928.1	EZ481_RS00240	metal-sulfur cluster assembly factor	-0.133539	-0.39952	0.651332			COG2151	S	Function unknown
EZ481_RS00245	WP_000201898.1	rpoD	RNA polymerase sigma factor RpoD	0.0496878	-0.412914	0.411822	P:GO:0001123; F:GO:0003677; F:GO:0003700; F:GO:0003899; C:GO:0005737; F:GO:0016987; P:GO:2000142	P:transcription initiation from bacterial-type RNA polymerase promoter; F:DNA binding; F:DNA-binding transcription factor activity; F:DNA-directed 5'-3' RNA polymerase activity; C:cytoplasm; F:sigma factor activity; P:regulation of DNA-templated transcription, initiation	COG0568	K	Transcription	K03086
EZ481_RS00250	WP_000227913.1	dnaG	DNA primase	0.643453	-0.576093	0.385018	F:GO:0003677; F:GO:0003896; C:GO:0005737; P:GO:0006269; F:GO:0008270; C:GO:1990077	F:DNA binding; F:DNA primase activity; C:cytoplasm; P:DNA replication, synthesis of RNA primer; F:zinc ion binding; C:primosome complex	COG0358	L	Replication, recombination and repair	K02316	DNA replication;
EZ481_RS00255	WP_000125400.1	EZ481_RS00255	ABC transporter ATP-binding protein	-0.355388	0.146725	0.866821	F:GO:0005524; F:GO:0016887	F:ATP binding; F:ATPase activity	COG1101	S	Function unknown	K05833
EZ481_RS00260	WP_000637234.1	EZ481_RS00260	ABC transporter permease	treated only	-0.0706551	0.922233	C:GO:0005886; C:GO:0016021; F:GO:0022857; P:GO:0055085	C:plasma membrane; C:integral component of membrane; F:transmembrane transporter activity; P:transmembrane transport	COG4120	S	Function unknown	K05832
EZ481_RS00265	WP_010976515.1	EZ481_RS00265	peptide ABC transporter substrate-binding protein	-0.0489865	-0.0950668	0.893591	F:GO:0003674; C:GO:0005575; P:GO:0008150; F:GO:0046872	F:molecular_function; C:cellular_component; P:biological_process; F:metal ion binding	COG2984	S	Function unknown	K01989
EZ481_RS00270	WP_000058147.1	EZ481_RS00270	phosphoenolpyruvate carboxylase	-0.234774	0.113062	0.84391	F:GO:0000287; P:GO:0006099; P:GO:0006107; F:GO:0008964; P:GO:0015977	F:magnesium ion binding; P:tricarboxylic acid cycle; P:oxaloacetate metabolic process; F:phosphoenolpyruvate carboxylase activity; P:carbon fixation	COG2352	C	Energy production and conversion	K01595	Metabolic pathways;Microbial metabolism in diverse environments;Carbon metabolism;Pyruvate metabolism;Carbon fixation in photosynthetic organisms;Carbon fixation pathways in prokaryotes;Methane metabolism;
EZ481_RS00275	WP_000703358.1	EZ481_RS00275	FtsW/RodA/SpoVE family cell cycle protein	-0.371068	-0.812617	0.210521	C:GO:0005887; P:GO:0008360; F:GO:0015648; P:GO:0015836; F:GO:0016740; C:GO:0032153; P:GO:0051301	C:integral component of plasma membrane; P:regulation of cell shape; F:lipid-linked peptidoglycan transporter activity; P:lipid-linked peptidoglycan transport; F:transferase activity; C:cell division site; P:cell division	COG0772	D	Cell cycle control, cell division, chromosome partitioning	K03588	Cell cycle - Caulobacter;
EZ481_RS00285	WP_075825842.1	EZ481_RS00285	hypothetical protein		0.250787	0.767006
EZ481_RS00295	WP_000687010.1	EZ481_RS00295	MFS transporter		1.25989	0.0871013
EZ481_RS00300	WP_000270072.1	EZ481_RS00300	acetyltransferase		-0.144953	0.872219
EZ481_RS00310	WP_000389975.1	EZ481_RS00310	hypothetical protein		0.513335	0.460918
EZ481_RS00315	WP_000252068.1	EZ481_RS00315	hypothetical protein		0.615654	0.451757
EZ481_RS00325	WP_000444113.1	EZ481_RS00325	hypothetical protein		1.12968	0.211417
EZ481_RS00330	WP_000710678.1	EZ481_RS00330	hypothetical protein		0.558252	0.191843
EZ481_RS00335	WP_000809423.1	EZ481_RS00335	sugar phosphate isomerase/epimerase		0.36592	0.684479
EZ481_RS00340	WP_010976514.1	EZ481_RS00340	GlcNAc-PI de-N-acetylase		0.2892	0.747858
EZ481_RS00345	WP_000794307.1	EZ481_RS00345	nucleotide sugar dehydrogenase		0.390045	0.665035
EZ481_RS00350	WP_001809668.1	shp3	peptide pheromone SHP3		0.163852	0.814073
EZ481_RS00355	WP_000837499.1	EZ481_RS00355	MutR family transcriptional regulator		0.110048	0.896599
EZ481_RS00360	WP_134813649.1	EZ481_RS00360	lantibiotic (srt) production protein		0.336135	0.709406			COG3843	U	Intracellular trafficking, secretion, and vesicular transport
EZ481_RS00365	WP_001815879.1	EZ481_RS00365	hypothetical protein	non-treated only	0.315091	0.695531			COG3843	U	Intracellular trafficking, secretion, and vesicular transport
EZ481_RS00370	WP_000261798.1	EZ481_RS00370	relaxase		0.890086	0.290955	F:GO:0005515	F:protein binding	COG3843	U	Intracellular trafficking, secretion, and vesicular transport
EZ481_RS00375	WP_000263037.1	EZ481_RS00375	MobC family plasmid mobilization relaxosome protein		-0.167415	0.802671
EZ481_RS00380	WP_000529543.1	EZ481_RS00380	hypothetical protein		-0.176993	0.81447
EZ481_RS00385	WP_075825841.1	EZ481_RS00385	hypothetical protein		0.638606	0.467646
EZ481_RS00395	WP_000405357.1	EZ481_RS00395	toxin PezT	-0.477121	-1.94706	0.00866823	F:GO:0005515; F:GO:0005524; F:GO:0016301; P:GO:0016310	F:protein binding; F:ATP binding; F:kinase activity; P:phosphorylation		S	Function unknown	K16214
EZ481_RS00400	WP_000579612.1	EZ481_RS00400	XRE family transcriptional regulator	-0.128912	-0.473662	0.568448	F:GO:0043565	F:sequence-specific DNA binding	COG1396	K	Transcription	K18830
EZ481_RS00410	WP_000995820.1	EZ481_RS00410	hypothetical protein		0.80848	0.320222
EZ481_RS00415	WP_010976512.1	EZ481_RS00415	alpha-glycosidase		0.240628	0.78132	F:GO:0004556; F:GO:0005509; P:GO:0005975; F:GO:0031216	F:alpha-amylase activity; F:calcium ion binding; P:carbohydrate metabolic process; F:neopullulanase activity	COG0366	G	Carbohydrate transport and metabolism	K01208	Metabolic pathways;Starch and sucrose metabolism;
EZ481_RS00420	WP_000710119.1	EZ481_RS00420	diacylglycerol kinase family lipid kinase	-0.477121	-0.381773	0.663977	F:GO:0003951; P:GO:0016310	F:NAD+ kinase activity; P:phosphorylation	COG1597	I	Lipid transport and metabolism
EZ481_RS00430	WP_000262006.1	EZ481_RS00430	DUF4343 domain-containing protein		-0.0245344	0.978348
EZ481_RS00435	WP_000179772.1	EZ481_RS00435	hypothetical protein		-0.167415	0.802671
EZ481_RS00440	WP_000234985.1	EZ481_RS00440	hypothetical protein		0.472415	0.601245
EZ481_RS00445	WP_000031832.1	EZ481_RS00445	recombinase family protein		-0.177852	0.812268	F:GO:0000150; F:GO:0003677; P:GO:0006310	F:recombinase activity; F:DNA binding; P:DNA recombination	COG1961	L	Replication, recombination and repair
EZ481_RS00455	WP_000608805.1	EZ481_RS00455	hypothetical protein		0.163852	0.814073
EZ481_RS00460	WP_074017679.1	EZ481_RS00460	hypothetical protein		-0.0304235	0.97316	F:GO:0003677; P:GO:0006304; P:GO:0009307	F:DNA binding; P:DNA modification; P:DNA restriction-modification system		V	Defense mechanisms
EZ481_RS00465	WP_000677519.1	EZ481_RS00465	ABC transporter ATP-binding protein	0.0180231	0.666618	0.329605	F:GO:0005524; C:GO:0016020; F:GO:0016887; P:GO:0071281	F:ATP binding; C:membrane; F:ATPase activity; P:cellular response to iron ion	COG1120	P	Inorganic ion transport and metabolism	K02013
EZ481_RS00470	WP_001180357.1	EZ481_RS00470	iron ABC transporter permease		-0.523937	0.46989	C:GO:0005887; F:GO:0022857; P:GO:0033214; P:GO:0055085	C:integral component of plasma membrane; F:transmembrane transporter activity; P:siderophore-dependent iron import into cell; P:transmembrane transport	COG0609	P	Inorganic ion transport and metabolism	K02015
EZ481_RS00475	WP_000543060.1	EZ481_RS00475	iron ABC transporter permease		-0.400646	0.504392	C:GO:0005887; F:GO:0022857; P:GO:0033214; P:GO:0055085	C:integral component of plasma membrane; F:transmembrane transporter activity; P:siderophore-dependent iron import into cell; P:transmembrane transport	COG0609	P	Inorganic ion transport and metabolism	K02015
EZ481_RS00480	WP_000790743.1	EZ481_RS00480	iron-siderophore ABC transporter substrate-binding protein	0.244686	-0.274857	0.755963	C:GO:0030288	C:outer membrane-bounded periplasmic space	COG0614	P	Inorganic ion transport and metabolism	K02016
EZ481_RS00490	WP_000885335.1	EZ481_RS00490	transcriptional regulator		0.719814	0.37933	F:GO:0043565	F:sequence-specific DNA binding	COG3655	K	Transcription
EZ481_RS00495	WP_000271239.1	EZ481_RS00495	hypothetical protein		0.193115	0.830609			COG0286	L	Replication, recombination and repair
EZ481_RS00500	WP_000914581.1	EZ481_RS00500	RNA methyltransferase	0.115393	-0.216329	0.732323	F:GO:0005488; F:GO:0070041; P:GO:0070475	F:binding; F:rRNA (uridine-C5-)-methyltransferase activity; P:rRNA base methylation	COG2265	J	Translation, ribosomal structure and biogenesis	K03215
EZ481_RS00505	WP_001227739.1	EZ481_RS00505	DUF1002 domain-containing protein	-0.306135	1.08413	0.0114001			COG4086	S	Function unknown
EZ481_RS00510	WP_000476388.1	EZ481_RS00510	Pneumococcal vaccine antigen A	0.0813049	-0.0385644	0.964321	F:GO:0003796; C:GO:0009986; C:GO:0016020; P:GO:0044275	F:lysozyme activity; C:cell surface; C:membrane; P:cellular carbohydrate catabolic process	COG0741	M	Cell wall/membrane/envelope biogenesis
EZ481_RS00515	WP_001139138.1	EZ481_RS00515	nucleoid-associated protein	-0.130702	-0.258485	0.624085	C:GO:0009295	C:nucleoid
EZ481_RS00520	WP_000575515.1	EZ481_RS00520	serine hydroxymethyltransferase	-0.0736642	-0.488792	0.337057	F:GO:0004372; C:GO:0005829; P:GO:0006565; F:GO:0008168; F:GO:0008270; P:GO:0019264; F:GO:0030170; P:GO:0032259; P:GO:0035999; P:GO:0046655; F:GO:0050897; F:GO:0070905; P:GO:1904482	F:glycine hydroxymethyltransferase activity; C:cytosol; P:L-serine catabolic process; F:methyltransferase activity; F:zinc ion binding; P:glycine biosynthetic process from serine; F:pyridoxal phosphate binding; P:methylation; P:tetrahydrofolate interconversion; P:folic acid metabolic process; F:cobalt ion binding; F:serine binding; P:cellular response to tetrahydrofolate	COG0112	E	Amino acid transport and metabolism	K00600	Metabolic pathways;Biosynthesis of secondary metabolites;Microbial metabolism in diverse environments;Biosynthesis of antibiotics;Carbon metabolism;Biosynthesis of amino acids;Glyoxylate and dicarboxylate metabolism;Methane metabolism;Glycine, serine and threonine metabolism;Cyanoamino acid metabolism;One carbon pool by folate;Antifolate resistance;
EZ481_RS00525	WP_000942936.1	EZ481_RS00525	GNAT family N-acetyltransferase	-0.128484	1.19453	0.118224	F:GO:0016747	F:transferase activity, transferring acyl groups other than amino-acyl groups	COG0454	K	Transcription
EZ481_RS00530	WP_010976507.1	EZ481_RS00530	threonylcarbamoyl-AMP synthase	treated only	1.38296	0.041562	F:GO:0000049; F:GO:0000166; F:GO:0003725; C:GO:0005737; P:GO:0006450; F:GO:0016779	F:tRNA binding; F:nucleotide binding; F:double-stranded RNA binding; C:cytoplasm; P:regulation of translational fidelity; F:nucleotidyltransferase activity	COG0009	J	Translation, ribosomal structure and biogenesis	K07566
EZ481_RS00535	WP_000761896.1	prmC	peptide chain release factor N(5)-glutamine methyltransferase	0.210853	1.17787	0.132324	F:GO:0003676; F:GO:0016491; P:GO:0018364; F:GO:0036009; P:GO:0055114; F:GO:0102559	F:nucleic acid binding; F:oxidoreductase activity; P:peptidyl-glutamine methylation; F:protein-glutamine N-methyltransferase activity; P:oxidation-reduction process; F:protein-(glutamine-N5) methyltransferase activity	COG2890	J	Translation, ribosomal structure and biogenesis	K02493
EZ481_RS00540	WP_001028801.1	prfA	peptide chain release factor 1	-0.0955613	1.4336	0.0218993	C:GO:0005829; P:GO:0006415; F:GO:0016149; F:GO:0043022	C:cytosol; P:translational termination; F:translation release factor activity, codon specific; F:ribosome binding	COG0216	J	Translation, ribosomal structure and biogenesis	K02835
EZ481_RS00545	WP_000151333.1	EZ481_RS00545	GNAT family N-acetyltransferase		0.746563	0.407654
EZ481_RS00550	WP_000068144.1	EZ481_RS00550	thymidine kinase	-0.546202	0.979287	0.110081	F:GO:0004797; F:GO:0005524; C:GO:0005829; F:GO:0008270; P:GO:0009157; P:GO:0016310; P:GO:0046104; P:GO:0071897	F:thymidine kinase activity; F:ATP binding; C:cytosol; F:zinc ion binding; P:deoxyribonucleoside monophosphate biosynthetic process; P:phosphorylation; P:thymidine metabolic process; P:DNA biosynthetic process	COG1435	F	Nucleotide transport and metabolism	K00857	Metabolic pathways;Pyrimidine metabolism;Drug metabolism - other enzymes;
EZ481_RS00555	WP_001117401.1	EZ481_RS00555	4-oxalocrotonate tautomerase	-0.509546	1.756	0.0429557	F:GO:0016853; P:GO:0019439	F:isomerase activity; P:aromatic compound catabolic process	COG1942	S	Function unknown	K01821	Metabolic pathways;Microbial metabolism in diverse environments;Degradation of aromatic compounds;Benzoate degradation;Xylene degradation;Dioxin degradation;
EZ481_RS00560	WP_000632720.1	mnmE	tRNA uridine-5-carboxymethylaminomethyl(34) synthesis GTPase MnmE	-0.131218	1.39457	0.00186754	P:GO:0002098; F:GO:0003924; F:GO:0005525; C:GO:0005829; P:GO:0030488; F:GO:0046872	P:tRNA wobble uridine modification; F:GTPase activity; F:GTP binding; C:cytosol; P:tRNA methylation; F:metal ion binding	COG0486	S	Function unknown	K03650
EZ481_RS00565	WP_134813650.1	dapA	4-hydroxy-tetrahydrodipicolinate synthase	-0.281725	0.269391	0.529623	C:GO:0005737; F:GO:0008840; P:GO:0009089; P:GO:0019877	C:cytoplasm; F:4-hydroxy-tetrahydrodipicolinate synthase; P:lysine biosynthetic process via diaminopimelate; P:diaminopimelate biosynthetic process	COG0329	E	Amino acid transport and metabolism	K01714	Metabolic pathways;Biosynthesis of secondary metabolites;Microbial metabolism in diverse environments;Biosynthesis of antibiotics;Biosynthesis of amino acids;Lysine biosynthesis;Monobactam biosynthesis;
EZ481_RS00570	WP_000542475.1	EZ481_RS00570	aspartate-semialdehyde dehydrogenase	0.0673053	-0.0746262	0.869074	F:GO:0004073; P:GO:0009088; P:GO:0009089; P:GO:0009097; P:GO:0019877; F:GO:0046983; F:GO:0050661; F:GO:0051287; P:GO:0055114; P:GO:0071266	F:aspartate-semialdehyde dehydrogenase activity; P:threonine biosynthetic process; P:lysine biosynthetic process via diaminopimelate; P:isoleucine biosynthetic process; P:diaminopimelate biosynthetic process; F:protein dimerization activity; F:NADP binding; F:NAD binding; P:oxidation-reduction process; P:'de novo' L-methionine biosynthetic process	COG0136	E	Amino acid transport and metabolism	K00133	Metabolic pathways;Biosynthesis of secondary metabolites;Microbial metabolism in diverse environments;Biosynthesis of antibiotics;2-Oxocarboxylic acid metabolism;Biosynthesis of amino acids;Glycine, serine and threonine metabolism;Cysteine and methionine metabolism;Lysine biosynthesis;Monobactam biosynthesis;
EZ481_RS00580	WP_000737071.1	EZ481_RS00580	queuosine transporter QueT	non-treated only	-0.355342	0.590838	C:GO:0016021	C:integral component of membrane	COG4708	S	Function unknown
EZ481_RS00585	WP_000742997.1	EZ481_RS00585	GtrA family protein		-1.77638	0.000235295	P:GO:0000271; C:GO:0005886; C:GO:0016021	P:polysaccharide biosynthetic process; C:plasma membrane; C:integral component of membrane	COG2246	S	Function unknown
EZ481_RS00595	WP_000709260.1	hemH	ferrochelatase	non-treated only	0.649997	0.211797	F:GO:0004325; C:GO:0005737; P:GO:0006783; F:GO:0046872	F:ferrochelatase activity; C:cytoplasm; P:heme biosynthetic process; F:metal ion binding	COG0276	H	Coenzyme transport and metabolism	K01772	Metabolic pathways;Biosynthesis of secondary metabolites;Porphyrin and chlorophyll metabolism;
EZ481_RS00600	WP_000222027.1	pepT	peptidase T	0.242504	-0.0238882	0.952328	C:GO:0005829; P:GO:0006508; F:GO:0008237; F:GO:0008270; P:GO:0043171; F:GO:0045148	C:cytosol; P:proteolysis; F:metallopeptidase activity; F:zinc ion binding; P:peptide catabolic process; F:tripeptide aminopeptidase activity	COG2195	E	Amino acid transport and metabolism	K01258
EZ481_RS00605	WP_000030431.1	EZ481_RS00605	hypothetical protein		0.0555314	0.902193				S	Function unknown
EZ481_RS00610	WP_033682442.1	EZ481_RS00610	hypothetical protein		-1.06381	0.0367656			COG3547	L	Replication, recombination and repair
EZ481_RS00625	WP_000672596.1	phtE	pneumococcal histidine triad protein PhtE	-0.20412	-0.93541	0.0397954	C:GO:0016021	C:integral component of membrane		S	Function unknown
EZ481_RS00630	WP_000700331.1	phtD	pneumococcal histidine triad protein PhtD	-0.111058	0.448247	0.308812	C:GO:0016020; C:GO:0016021	C:membrane; C:integral component of membrane		S	Function unknown
EZ481_RS00635	WP_000744528.1	adcAII	zinc-binding lipoprotein AdcAII	-0.0817185	-0.978894	0.200623	P:GO:0007155; P:GO:0030001; F:GO:0046872	P:cell adhesion; P:metal ion transport; F:metal ion binding	COG0803	P	Inorganic ion transport and metabolism	K09815	ABC transporters;
EZ481_RS00640	WP_001020322.1	EZ481_RS00640	amino acid permease	-0.463757	-0.132402	0.793965	C:GO:0016021; F:GO:0022857; P:GO:0055085	C:integral component of membrane; F:transmembrane transporter activity; P:transmembrane transport	COG0531	E	Amino acid transport and metabolism	K03294
EZ481_RS00645	WP_000757379.1	EZ481_RS00645	TlpA family protein disulfide reductase	-0.203943	0.832393	0.225683	C:GO:0005623; F:GO:0016209; F:GO:0016667; P:GO:0045454; P:GO:0055114; P:GO:0098869	C:cell; F:antioxidant activity; F:oxidoreductase activity, acting on a sulfur group of donors; P:cell redox homeostasis; P:oxidation-reduction process; P:cellular oxidant detoxification	COG0526	O	Posttranslational modification, protein turnover, chaperones
EZ481_RS00650	WP_000447993.1	EZ481_RS00650	cytochrome c biogenesis protein CcdA	0.0791812	0.813089	0.264088	F:GO:0004408; C:GO:0016021; P:GO:0017004; P:GO:0055114	F:holocytochrome-c synthase activity; C:integral component of membrane; P:cytochrome complex assembly; P:oxidation-reduction process	COG0785	O	Posttranslational modification, protein turnover, chaperones	K06196
EZ481_RS00655	WP_000377663.1	EZ481_RS00655	hypothetical protein		0.908823	0.313151	C:GO:0016021	C:integral component of membrane
EZ481_RS00660	WP_000226583.1	EZ481_RS00660	hypothetical protein		0.344214	0.687311
EZ481_RS00670	WP_010976502.1	EZ481_RS00670	glycerophosphoryl diester phosphodiesterase		-0.0560361	0.938298	P:GO:0006629; F:GO:0008889; C:GO:0016021	P:lipid metabolic process; F:glycerophosphodiester phosphodiesterase activity; C:integral component of membrane	COG0584	C	Energy production and conversion	K01126	Glycerophospholipid metabolism;
EZ481_RS00675	WP_000440254.1	EZ481_RS00675	3'-5' exonuclease	0.246409	0.213369	0.804786	F:GO:0003676; F:GO:0003887; C:GO:0005829; F:GO:0008408; C:GO:0044776; P:GO:0045004; P:GO:0071897; P:GO:0090305	F:nucleic acid binding; F:DNA-directed DNA polymerase activity; C:cytosol; F:3'-5' exonuclease activity; C:DNA polymerase III, core complex; P:DNA replication proofreading; P:DNA biosynthetic process; P:nucleic acid phosphodiester bond hydrolysis	COG0847	L	Replication, recombination and repair	K02342	DNA replication;Mismatch repair;Homologous recombination;
EZ481_RS00680	WP_000021242.1	EZ481_RS00680	DUF536 domain-containing protein	0.0165809	-0.333843	0.70465	F:GO:0003677	F:DNA binding
EZ481_RS00685	WP_000689790.1	EZ481_RS00685	5'-methylthioadenosine/adenosylhomocysteine nucleosidase	non-treated only	-0.493527	0.585182	F:GO:0008782; F:GO:0008930; P:GO:0009164; P:GO:0019509	F:adenosylhomocysteine nucleosidase activity; F:methylthioadenosine nucleosidase activity; P:nucleoside catabolic process; P:L-methionine salvage from methylthioadenosine	COG0775	F	Nucleotide transport and metabolism	K01243	Metabolic pathways;Biosynthesis of amino acids;Cysteine and methionine metabolism;
EZ481_RS00690	WP_000520411.1	EZ481_RS00690	hypothetical protein	-0.288161	2.21204	0.00736374	C:GO:0016021	C:integral component of membrane
EZ481_RS00695	WP_000393823.1	EZ481_RS00695	NUDIX hydrolase	-0.200252	0.641033	0.44947	C:GO:0005829; P:GO:0006753; P:GO:0019693; F:GO:0047631	C:cytosol; P:nucleoside phosphate metabolic process; P:ribose phosphate metabolic process; F:ADP-ribose diphosphatase activity	COG0494	F	Nucleotide transport and metabolism	K01515	Metabolic pathways;Purine metabolism;
EZ481_RS00700	WP_000064394.1	glmU	bifunctional UDP-N-acetylglucosamine diphosphorylase/glucosamine-1-phosphate N-acetyltransferase GlmU	-0.267766	0.0733227	0.923013	F:GO:0000287; F:GO:0003977; C:GO:0005737; P:GO:0006048; P:GO:0008360; P:GO:0009103; P:GO:0009245; P:GO:0009252; F:GO:0019134; P:GO:0071555	F:magnesium ion binding; F:UDP-N-acetylglucosamine diphosphorylase activity; C:cytoplasm; P:UDP-N-acetylglucosamine biosynthetic process; P:regulation of cell shape; P:lipopolysaccharide biosynthetic process; P:lipid A biosynthetic process; P:peptidoglycan biosynthetic process; F:glucosamine-1-phosphate N-acetyltransferase activity; P:cell wall organization	COG1207	M	Cell wall/membrane/envelope biogenesis	K04042	Metabolic pathways;Biosynthesis of antibiotics;Amino sugar and nucleotide sugar metabolism;
EZ481_RS00705	WP_001231242.1	EZ481_RS00705	glycosyl hydrolase 25 family protein	0.138303	-0.776586	0.124395	F:GO:0003796; P:GO:0009253; C:GO:0016021; P:GO:0016998; P:GO:0044275	F:lysozyme activity; P:peptidoglycan catabolic process; C:integral component of membrane; P:cell wall macromolecule catabolic process; P:cellular carbohydrate catabolic process	COG3757	M	Cell wall/membrane/envelope biogenesis	K07273
EZ481_RS00710	WP_000954122.1	EZ481_RS00710	DUF368 domain-containing protein		-1.09545	0.0218276	C:GO:0016021	C:integral component of membrane	COG2035	S	Function unknown	K08974
EZ481_RS00715	WP_001085888.1	EZ481_RS00715	aminoacyl-tRNA deacylase	0.0243025	-0.352961	0.621986	F:GO:0002161; P:GO:0006412; F:GO:0016829; P:GO:0106074	F:aminoacyl-tRNA editing activity; P:translation; F:lyase activity; P:aminoacyl-tRNA metabolism involved in translational fidelity	COG2606	S	Function unknown	K03976
EZ481_RS00720	WP_000780813.1	EZ481_RS00720	histidine phosphatase family protein	0.0119813	-0.325803	0.558496	F:GO:0004619	F:phosphoglycerate mutase activity	COG0406	G	Carbohydrate transport and metabolism
EZ481_RS00730	WP_001110044.1	EZ481_RS00730	transposase		0.248111	0.721321
EZ481_RS00740	WP_000727935.1	prsA	peptidylprolyl isomerase PrsA	0.0199172	0.493186	0.489774	P:GO:0000413; F:GO:0003755; C:GO:0005886; P:GO:0006457; P:GO:0015031	P:protein peptidyl-prolyl isomerization; F:peptidyl-prolyl cis-trans isomerase activity; C:plasma membrane; P:protein folding; P:protein transport	COG0760	O	Posttranslational modification, protein turnover, chaperones	K07533
EZ481_RS00745	WP_000230399.1	EZ481_RS00745	O-methyltransferase	-0.131279	0.556564	0.420333	F:GO:0008171; P:GO:0032259	F:O-methyltransferase activity; P:methylation	COG4122	S	Function unknown
EZ481_RS00755	WP_000495911.1	EZ481_RS00755	competence protein CoiA		-0.343671	0.594465			COG4469	S	Function unknown	K06198
EZ481_RS00760	WP_000413762.1	tehB	SAM-dependent methyltransferase TehB	-0.185139	-0.142126	0.835685	C:GO:0005829; F:GO:0008757; P:GO:0032259; P:GO:0046690	C:cytosol; F:S-adenosylmethionine-dependent methyltransferase activity; P:methylation; P:response to tellurium ion	COG0500	P	Inorganic ion transport and metabolism	K16868
EZ481_RS00765	WP_001051750.1	smpB	SsrA-binding protein SmpB	-0.133894	0.267255	0.753135	F:GO:0003723; C:GO:0005737; P:GO:0030435; P:GO:0070929; P:GO:0070930	F:RNA binding; C:cytoplasm; P:sporulation resulting in formation of a cellular spore; P:trans-translation; P:trans-translation-dependent protein tagging	COG0691	O	Posttranslational modification, protein turnover, chaperones	K03664
EZ481_RS00770	WP_000654897.1	rnr	ribonuclease R	-0.0475823	-0.280002	0.556422	F:GO:0003723; C:GO:0005829; F:GO:0008859; P:GO:0090503	F:RNA binding; C:cytosol; F:exoribonuclease II activity; P:RNA phosphodiester bond hydrolysis, exonucleolytic	COG0557	K	Transcription	K12573	RNA degradation;
EZ481_RS00775	WP_000282517.1	secG	preprotein translocase subunit SecG	-0.131963	0.363413	0.687483	C:GO:0005886; P:GO:0009306; F:GO:0015450; C:GO:0016021; P:GO:0071806	C:plasma membrane; P:protein secretion; F:P-P-bond-hydrolysis-driven protein transmembrane transporter activity; C:integral component of membrane; P:protein transmembrane transport	COG1314	U	Intracellular trafficking, secretion, and vesicular transport	K03075	Protein export;Bacterial secretion system;Quorum sensing;
EZ481_RS00780	WP_001810029.1	rpmG	50S ribosomal protein L33		-0.00215692	0.997796
EZ481_RS00785	WP_000136147.1	EZ481_RS00785	MFS transporter		-0.756563	0.21522	C:GO:0005886; P:GO:0006855; C:GO:0016021; F:GO:0022857	C:plasma membrane; P:drug transmembrane transport; C:integral component of membrane; F:transmembrane transporter activity		G	Carbohydrate transport and metabolism
EZ481_RS00790	WP_000516190.1	EZ481_RS00790	dephospho-CoA kinase	-0.279311	-1.16552	0.189434	F:GO:0004140; F:GO:0005524; C:GO:0005737; P:GO:0015937; P:GO:0016310	F:dephospho-CoA kinase activity; F:ATP binding; C:cytoplasm; P:coenzyme A biosynthetic process; P:phosphorylation	COG0237	H	Coenzyme transport and metabolism	K00859	Metabolic pathways;Pantothenate and CoA biosynthesis;
EZ481_RS00795	WP_001114579.1	mutM	DNA-formamidopyrimidine glycosylase	-0.0317144	-0.0298346	0.967802	F:GO:0003684; P:GO:0006285; P:GO:0006289; F:GO:0008270; F:GO:0034039; F:GO:0140078	F:damaged DNA binding; P:base-excision repair, AP site formation; P:nucleotide-excision repair; F:zinc ion binding; F:8-oxo-7,8-dihydroguanine DNA N-glycosylase activity; F:class I DNA-(apurinic or apyrimidinic site) endonuclease activity	COG0266	L	Replication, recombination and repair	K10563	Base excision repair;
EZ481_RS00800	WP_000143265.1	EZ481_RS00800	GTPase Era	-0.391987	-0.586631	0.421249	P:GO:0000028; F:GO:0003924; F:GO:0005525; C:GO:0005829; C:GO:0005886; F:GO:0019003; P:GO:0032297; F:GO:0043024; P:GO:0051781; F:GO:0070181	P:ribosomal small subunit assembly; F:GTPase activity; F:GTP binding; C:cytosol; C:plasma membrane; F:GDP binding; P:negative regulation of DNA-dependent DNA replication initiation; F:ribosomal small subunit binding; P:positive regulation of cell division; F:small ribosomal subunit rRNA binding	COG1159	M	Cell wall/membrane/envelope biogenesis	K03595
EZ481_RS00805	WP_000378153.1	EZ481_RS00805	diacylglycerol kinase		0.136883	0.879557	F:GO:0004143; F:GO:0005524; C:GO:0005886; P:GO:0008654; F:GO:0009038; C:GO:0016021; P:GO:0016310	F:diacylglycerol kinase activity; F:ATP binding; C:plasma membrane; P:phospholipid biosynthetic process; F:undecaprenol kinase activity; C:integral component of membrane; P:phosphorylation	COG0818	M	Cell wall/membrane/envelope biogenesis	K00887	Peptidoglycan biosynthesis;
EZ481_RS00810	WP_000275156.1	ybeY	rRNA maturation RNase YbeY	0.180456	1.00828	0.251195	F:GO:0004222; F:GO:0004521; C:GO:0005737; P:GO:0006364; P:GO:0006508; F:GO:0008270; P:GO:0090502	F:metalloendopeptidase activity; F:endoribonuclease activity; C:cytoplasm; P:rRNA processing; P:proteolysis; F:zinc ion binding; P:RNA phosphodiester bond hydrolysis, endonucleolytic	COG0319	S	Function unknown	K07042
EZ481_RS00815	WP_000006706.1	pavA	fibronectin-binding protein PavA	-0.0411745	-0.318581	0.360491	F:GO:0000049; F:GO:0043023; P:GO:0072344; C:GO:1990112; P:GO:1990116	F:tRNA binding; F:ribosomal large subunit binding; P:rescue of stalled ribosome; C:RQC complex; P:ribosome-associated ubiquitin-dependent protein catabolic process	COG1293	K	Transcription
EZ481_RS00820	WP_010976495.1	EZ481_RS00820	endo-beta-N-acetylglucosaminidase	-0.173	0.514086	0.222966	F:GO:0004040; C:GO:0005576; P:GO:0008152; F:GO:0033925; P:GO:0071555	F:amidase activity; C:extracellular region; P:metabolic process; F:mannosyl-glycoprotein endo-beta-N-acetylglucosaminidase activity; P:cell wall organization	COG4193	G	Carbohydrate transport and metabolism	K01227	Other glycan degradation;
EZ481_RS00825	WP_000210707.1	EZ481_RS00825	dihydroorotate dehydrogenase	-0.289884	0.47517	0.234118	F:GO:0004152; F:GO:0004589; C:GO:0005737; P:GO:0006207; P:GO:0044205; P:GO:0055114	F:dihydroorotate dehydrogenase activity; F:orotate reductase (NADH) activity; C:cytoplasm; P:'de novo' pyrimidine nucleobase biosynthetic process; P:'de novo' UMP biosynthetic process; P:oxidation-reduction process	COG0167	F	Nucleotide transport and metabolism	K17828	Metabolic pathways;Pyrimidine metabolism;
EZ481_RS00830	WP_001054489.1	EZ481_RS00830	dihydroorotate dehydrogenase electron transfer subunit	-0.0681859	0.389915	0.3579	F:GO:0004152; F:GO:0009055; P:GO:0022900; P:GO:0044205; F:GO:0046872; F:GO:0050660; F:GO:0051537	F:dihydroorotate dehydrogenase activity; F:electron transfer activity; P:electron transport chain; P:'de novo' UMP biosynthetic process; F:metal ion binding; F:flavin adenine dinucleotide binding; F:2 iron, 2 sulfur cluster binding	COG0543	C	Energy production and conversion	K02823	Metabolic pathways;Pyrimidine metabolism;
EZ481_RS00835	WP_000157154.1	EZ481_RS00835	lactoylglutathione lyase	-0.0153598	-0.20838	0.60962	F:GO:0004462; F:GO:0046872	F:lactoylglutathione lyase activity; F:metal ion binding	COG0346	E	Amino acid transport and metabolism	K01759	Metabolic pathways;Pyruvate metabolism;
EZ481_RS00840	WP_000124836.1	rplT	50S ribosomal protein L20	0.841392	-0.00907384	0.989945	P:GO:0000027; F:GO:0003735; P:GO:0006412; F:GO:0019843; C:GO:0022625	P:ribosomal large subunit assembly; F:structural constituent of ribosome; P:translation; F:rRNA binding; C:cytosolic large ribosomal subunit	COG0292	J	Translation, ribosomal structure and biogenesis	K02887	Ribosome;
EZ481_RS00845	WP_001125943.1	rpmI	50S ribosomal protein L35	-0.12996	-1.0288	0.22265	F:GO:0003735; P:GO:0006412; C:GO:0022625	F:structural constituent of ribosome; P:translation; C:cytosolic large ribosomal subunit	COG0291	J	Translation, ribosomal structure and biogenesis	K02916	Ribosome;
EZ481_RS00850	WP_000466297.1	infC	translation initiation factor IF-3	-0.20242	-0.180843	0.757824	F:GO:0003743; C:GO:0005829; P:GO:0006413; C:GO:0016020; F:GO:0016787; P:GO:0032790; F:GO:0043022	F:translation initiation factor activity; C:cytosol; P:translational initiation; C:membrane; F:hydrolase activity; P:ribosome disassembly; F:ribosome binding	COG0290	J	Translation, ribosomal structure and biogenesis	K02520
EZ481_RS00855	WP_000655958.1	EZ481_RS00855	ABC transporter permease		-0.554427	0.174069	C:GO:0016021	C:integral component of membrane				K01992
EZ481_RS00860	WP_000933541.1	EZ481_RS00860	ATP-binding cassette domain-containing protein		0.37159	0.428996	F:GO:0005524; F:GO:0016887	F:ATP binding; F:ATPase activity	COG1131	V	Defense mechanisms	K01990
EZ481_RS00865	WP_010976492.1	EZ481_RS00865	hypothetical protein		-0.927739	0.211225
EZ481_RS00870	WP_000942407.1	EZ481_RS00870	DNA internalization-related competence protein ComEC/Rec2		-0.993611	0.0094145	C:GO:0016021; P:GO:0030420	C:integral component of membrane; P:establishment of competence for transformation	COG0658	S	Function unknown	K02238
EZ481_RS00875	WP_000387330.1	EZ481_RS00875	ComEA family DNA-binding protein		-1.1746	0.0100796	F:GO:0003677; P:GO:0006281; C:GO:0016021	F:DNA binding; P:DNA repair; C:integral component of membrane	COG1555	L	Replication, recombination and repair	K02237
EZ481_RS00880	WP_000443899.1	EZ481_RS00880	N-acetyltransferase		-0.770936	0.218259	F:GO:0016747	F:transferase activity, transferring acyl groups other than amino-acyl groups	COG1670	J	Translation, ribosomal structure and biogenesis	K03790
EZ481_RS00885	WP_000904684.1	EZ481_RS00885	alanine dehydrogenase		0.491752	0.119554	F:GO:0000166; F:GO:0000286; C:GO:0005576; C:GO:0005829; C:GO:0005886; P:GO:0030435; P:GO:0042853; P:GO:0055114	F:nucleotide binding; F:alanine dehydrogenase activity; C:extracellular region; C:cytosol; C:plasma membrane; P:sporulation resulting in formation of a cellular spore; P:L-alanine catabolic process; P:oxidation-reduction process	COG0686	E	Amino acid transport and metabolism	K00259	Metabolic pathways;Alanine, aspartate and glutamate metabolism;Taurine and hypotaurine metabolism;
EZ481_RS00890	WP_078063922.1	EZ481_RS00890	hypothetical protein		0.40724	0.216214	F:GO:0000166; F:GO:0000286; C:GO:0005576; C:GO:0005829; C:GO:0005886; P:GO:0030435; P:GO:0042853; F:GO:0046872; P:GO:0055114	F:nucleotide binding; F:alanine dehydrogenase activity; C:extracellular region; C:cytosol; C:plasma membrane; P:sporulation resulting in formation of a cellular spore; P:L-alanine catabolic process; F:metal ion binding; P:oxidation-reduction process	COG0686	E	Amino acid transport and metabolism	K00259	Metabolic pathways;Alanine, aspartate and glutamate metabolism;Taurine and hypotaurine metabolism;
EZ481_RS00895	WP_078063921.1	EZ481_RS00895	hypothetical protein		0.216756	0.501668	F:GO:0000166; F:GO:0000286; C:GO:0005829; C:GO:0005886; P:GO:0030435; P:GO:0042853; P:GO:0055114	F:nucleotide binding; F:alanine dehydrogenase activity; C:cytosol; C:plasma membrane; P:sporulation resulting in formation of a cellular spore; P:L-alanine catabolic process; P:oxidation-reduction process	COG0686	E	Amino acid transport and metabolism	K00259	Metabolic pathways;Alanine, aspartate and glutamate metabolism;Taurine and hypotaurine metabolism;
EZ481_RS00900	WP_000168548.1	EZ481_RS00900	TfoX family protein		0.250787	0.767006			COG3070	K	Transcription
EZ481_RS00905	WP_000566988.1	EZ481_RS00905	GNAT family N-acetyltransferase	0.160697	-0.408418	0.619976	F:GO:0016747	F:transferase activity, transferring acyl groups other than amino-acyl groups	COG0454	K	Transcription
EZ481_RS00910	WP_001819128.1	EZ481_RS00910	hypothetical protein		-0.0378288	0.907302
EZ481_RS00915	WP_000658183.1	phoH	phosphate starvation-inducible protein PhoH	-0.0149257	-0.865694	0.273165	F:GO:0003723; F:GO:0005524; C:GO:0005829	F:RNA binding; F:ATP binding; C:cytosol	COG1702	T	Signal transduction mechanisms	K06217
EZ481_RS00920	WP_001232082.1	EZ481_RS00920	YozE family protein		0.233423	0.779209
EZ481_RS00925	WP_001095445.1	cvfB	RNA-binding virulence regulatory protein CvfB	-0.273094	0.198425	0.813313	F:GO:0003676	F:nucleic acid binding	COG2996	S	Function unknown	K00243
EZ481_RS00930	WP_000024408.1	EZ481_RS00930	ribosome recycling factor	0.0548787	-0.869697	0.30813	P:GO:0002184; C:GO:0005829; F:GO:0043023	P:cytoplasmic translational termination; C:cytosol; F:ribosomal large subunit binding	COG0233	J	Translation, ribosomal structure and biogenesis	K02838
EZ481_RS00935	WP_000002997.1	EZ481_RS00935	UMP kinase	0.218992	0.427818	0.629796	F:GO:0005524; C:GO:0005829; P:GO:0006225; P:GO:0016310; F:GO:0033862; P:GO:0044210; P:GO:0046940	F:ATP binding; C:cytosol; P:UDP biosynthetic process; P:phosphorylation; F:UMP kinase activity; P:'de novo' CTP biosynthetic process; P:nucleoside monophosphate phosphorylation	COG0528	F	Nucleotide transport and metabolism	K09903	Metabolic pathways;Pyrimidine metabolism;
EZ481_RS00940	WP_000083698.1	EZ481_RS00940	methylenetetrahydrofolate--tRNA-(uracil(54)-C(5))-methyltransferase (FADH(2)-oxidizing) TrmFO	0.14802	-2.44395	0.000453243	P:GO:0002098; C:GO:0005829; P:GO:0030488; F:GO:0030698; F:GO:0047151; F:GO:0050660	P:tRNA wobble uridine modification; C:cytosol; P:tRNA methylation; F:5,10-methylenetetrahydrofolate-dependent tRNA (m5U54) methyltransferase activity; F:methylenetetrahydrofolate-tRNA-(uracil-5-)-methyltransferase (FADH2-oxidizing) activity; F:flavin adenine dinucleotide binding	COG1206	J	Translation, ribosomal structure and biogenesis	K04094
EZ481_RS00945	WP_001809096.1	EZ481_RS00945	hypothetical protein		-1.42507	0.000252126	F:GO:0016740	F:transferase activity
EZ481_RS00950	WP_088778152.1	EZ481_RS00950	IS5 family transposase		0.132612	0.743594	F:GO:0003677; F:GO:0004803; F:GO:0005524; P:GO:0006313	F:DNA binding; F:transposase activity; F:ATP binding; P:transposition, DNA-mediated	COG3293	L	Replication, recombination and repair
EZ481_RS00955	WP_001819936.1	EZ481_RS00955	replication initiator protein A		0.0278762	0.948597	C:GO:0016020; C:GO:0016021	C:membrane; C:integral component of membrane		L	Replication, recombination and repair
EZ481_RS00960	WP_001261452.1	EZ481_RS00960	ClbS/DfsB family four-helix bundle protein	-0.0315468	0.132005	0.756114	P:GO:0006312; P:GO:1990414	P:mitotic recombination; P:replication-born double-strand break repair via sister chromatid exchange	COG4283	S	Function unknown
EZ481_RS00965	WP_001166880.1	rsmI	16S rRNA (cytidine(1402)-2'-O)-methyltransferase	-0.246769	0.140347	0.738094	P:GO:0000453; C:GO:0005737; F:GO:0070677	P:enzyme-directed rRNA 2'-O-methylation; C:cytoplasm; F:rRNA (cytosine-2'-O-)-methyltransferase activity	COG0313	S	Function unknown	K07056
EZ481_RS00970	WP_000358228.1	yabA	DNA replication initiation control protein YabA	-0.134699	-0.0389812	0.92941	F:GO:0005515; P:GO:0006260	F:protein binding; P:DNA replication	COG4467	S	Function unknown
EZ481_RS00975	WP_000806712.1	EZ481_RS00975	DNA polymerase III subunit delta'	-0.384367	0.285583	0.398241	F:GO:0003887; P:GO:0006261; F:GO:0008408; P:GO:0071897; P:GO:0090305	F:DNA-directed DNA polymerase activity; P:DNA-dependent DNA replication; F:3'-5' exonuclease activity; P:DNA biosynthetic process; P:nucleic acid phosphodiester bond hydrolysis	COG0470	L	Replication, recombination and repair	K02341	DNA replication;Mismatch repair;Homologous recombination;
EZ481_RS00980	WP_000033364.1	EZ481_RS00980	dTMP kinase	-0.205647	0.364384	0.357729	F:GO:0004798; F:GO:0005524; C:GO:0005829; P:GO:0006227; P:GO:0006233; P:GO:0006235; F:GO:0009041; P:GO:0016310; P:GO:0046940	F:thymidylate kinase activity; F:ATP binding; C:cytosol; P:dUDP biosynthetic process; P:dTDP biosynthetic process; P:dTTP biosynthetic process; F:uridylate kinase activity; P:phosphorylation; P:nucleoside monophosphate phosphorylation	COG0125	F	Nucleotide transport and metabolism	K00943	Metabolic pathways;Pyrimidine metabolism;
EZ481_RS00985	WP_000689711.1	proC	pyrroline-5-carboxylate reductase	0.0884219	-0.278652	0.423967	F:GO:0004735; C:GO:0005829; F:GO:0042802; P:GO:0055114; P:GO:0055129	F:pyrroline-5-carboxylate reductase activity; C:cytosol; F:identical protein binding; P:oxidation-reduction process; P:L-proline biosynthetic process	COG0345	E	Amino acid transport and metabolism	K00286	Metabolic pathways;Biosynthesis of secondary metabolites;Biosynthesis of antibiotics;Biosynthesis of amino acids;Arginine and proline metabolism;
EZ481_RS00990	WP_000254686.1	EZ481_RS00990	glutamate-5-semialdehyde dehydrogenase	-0.236136	0.0205818	0.952652	F:GO:0004350; C:GO:0005737; F:GO:0050661; P:GO:0055114; P:GO:0055129	F:glutamate-5-semialdehyde dehydrogenase activity; C:cytoplasm; F:NADP binding; P:oxidation-reduction process; P:L-proline biosynthetic process	COG0014	E	Amino acid transport and metabolism	K00147	Metabolic pathways;Biosynthesis of secondary metabolites;Biosynthesis of antibiotics;Biosynthesis of amino acids;Arginine and proline metabolism;Carbapenem biosynthesis;
EZ481_RS00995	WP_010976490.1	EZ481_RS00995	glutamate 5-kinase	-0.134279	-0.0231574	0.947764	F:GO:0003723; F:GO:0004349; F:GO:0005524; C:GO:0005737; P:GO:0016310; P:GO:0055129	F:RNA binding; F:glutamate 5-kinase activity; F:ATP binding; C:cytoplasm; P:phosphorylation; P:L-proline biosynthetic process	COG0263	E	Amino acid transport and metabolism	K00931	Metabolic pathways;Biosynthesis of antibiotics;Biosynthesis of amino acids;Arginine and proline metabolism;Carbapenem biosynthesis;
EZ481_RS01000	WP_000728289.1	EZ481_RS01000	MBL fold metallo-hydrolase	-0.138303	-0.880024	0.0249708	F:GO:0046872	F:metal ion binding	COG2333	S	Function unknown
EZ481_RS01005	WP_000403198.1	EZ481_RS01005	RluA family pseudouridine synthase	0.56275	-0.460047	0.279	P:GO:0000455; F:GO:0003723; F:GO:0009982; F:GO:0016829	P:enzyme-directed rRNA pseudouridine synthesis; F:RNA binding; F:pseudouridine synthase activity; F:lyase activity	COG0564	J	Translation, ribosomal structure and biogenesis	K06180
EZ481_RS01010	WP_000745389.1	EZ481_RS01010	signal peptidase II	treated only	-1.01742	0.105336	F:GO:0004190; C:GO:0005886; P:GO:0006508; C:GO:0016021	F:aspartic-type endopeptidase activity; C:plasma membrane; P:proteolysis; C:integral component of membrane	COG0597	O	Posttranslational modification, protein turnover, chaperones	K03101	Protein export;
EZ481_RS01015	WP_001025704.1	EZ481_RS01015	LysR family transcriptional regulator	-0.214296	-0.616947	0.16972	F:GO:0003677; F:GO:0003700; P:GO:0006355	F:DNA binding; F:DNA-binding transcription factor activity; P:regulation of transcription, DNA-templated	COG0583	K	Transcription
EZ481_RS01020	WP_001809535.1	EZ481_RS01020	AraC family transcriptional regulator		0.664273	0.101228
EZ481_RS01025	WP_000745378.1	EZ481_RS01025	CPBP family intramembrane metalloprotease		-0.79721	0.0725863	C:GO:0016021	C:integral component of membrane		S	Function unknown	K07052
EZ481_RS01030	WP_000602452.1	EZ481_RS01030	SP_0924 family bacteriocin-like peptide		0.384473	0.666592
EZ481_RS01035	WP_134813651.1	EZ481_RS01035	HAD family hydrolase	-0.205683	0.659941	0.254985	F:GO:0000287; C:GO:0005829; P:GO:0016311; F:GO:0016791	F:magnesium ion binding; C:cytosol; P:dephosphorylation; F:phosphatase activity	COG0561	S	Function unknown
EZ481_RS01040	WP_001246756.1	aguB	N-carbamoylputrescine amidase	-0.131853	-0.0974573	0.778975	F:GO:0003837; F:GO:0016740; P:GO:0033388; F:GO:0050126	F:beta-ureidopropionase activity; F:transferase activity; P:putrescine biosynthetic process from arginine; F:N-carbamoylputrescine amidase activity	COG0388	S	Function unknown	K12251	Metabolic pathways;Arginine and proline metabolism;
EZ481_RS01045	WP_000969442.1	aguA	agmatine deiminase	0.18327	-0.111068	0.749247	F:GO:0004668; P:GO:0033388; F:GO:0047632	F:protein-arginine deiminase activity; P:putrescine biosynthetic process from arginine; F:agmatine deiminase activity	COG2957	E	Amino acid transport and metabolism	K10536	Metabolic pathways;Arginine and proline metabolism;
EZ481_RS01050	WP_000764364.1	nspC	carboxynorspermidine decarboxylase	0.232149	-0.587188	0.125792	F:GO:0005488; F:GO:0008836; P:GO:0009089; P:GO:0044010; P:GO:0045312	F:binding; F:diaminopimelate decarboxylase activity; P:lysine biosynthetic process via diaminopimelate; P:single-species biofilm formation; P:nor-spermidine biosynthetic process	COG0019	E	Amino acid transport and metabolism	K13747	Metabolic pathways;Arginine and proline metabolism;
EZ481_RS01055	WP_000088780.1	EZ481_RS01055	saccharopine dehydrogenase family protein	-0.0217611	-0.580654	0.127726	F:GO:0016491; P:GO:0055114	F:oxidoreductase activity; P:oxidation-reduction process	COG1748	E	Amino acid transport and metabolism	K00290	Metabolic pathways;Biosynthesis of secondary metabolites;Biosynthesis of antibiotics;Biosynthesis of amino acids;Lysine biosynthesis;Lysine degradation;
EZ481_RS01060	WP_000366713.1	speE	polyamine aminopropyltransferase	0.373417	-0.861988	0.0289205	F:GO:0004766; C:GO:0005829; P:GO:0008295	F:spermidine synthase activity; C:cytosol; P:spermidine biosynthetic process	COG0421	E	Amino acid transport and metabolism	K00797	Metabolic pathways;Cysteine and methionine metabolism;Arginine and proline metabolism;beta-Alanine metabolism;Glutathione metabolism;
EZ481_RS01070	WP_000661024.1	EZ481_RS01070	aminotransferase class I/II-fold pyridoxal phosphate-dependent enzyme	0.0672353	-0.523082	0.121839	P:GO:0006596; F:GO:0008923	P:polyamine biosynthetic process; F:lysine decarboxylase activity	COG1982	E	Amino acid transport and metabolism
EZ481_RS01075	WP_001153838.1	EZ481_RS01075	IS30 family transposase		-0.696177	0.104633	F:GO:0003676; F:GO:0004803; C:GO:0005829; P:GO:0015074; P:GO:0032196	F:nucleic acid binding; F:transposase activity; C:cytosol; P:DNA integration; P:transposition	COG2826	L	Replication, recombination and repair
EZ481_RS01080	WP_075825855.1	EZ481_RS01080	VIT family protein		-0.228714	0.590202	F:GO:0005381; F:GO:0005384; C:GO:0005623; P:GO:0006880; C:GO:0016021; P:GO:0030026; P:GO:0034755; P:GO:0071421	F:iron ion transmembrane transporter activity; F:manganese ion transmembrane transporter activity; C:cell; P:intracellular sequestering of iron ion; C:integral component of membrane; P:cellular manganese ion homeostasis; P:iron ion transmembrane transport; P:manganese ion transmembrane transport	COG1814	S	Function unknown	K22736
EZ481_RS01085	WP_000489404.1	EZ481_RS01085	ABC transporter permease	-0.389971	0.647236	0.33225	C:GO:0016021; P:GO:0055085	C:integral component of membrane; P:transmembrane transport	COG0577	V	Defense mechanisms	K02004
EZ481_RS01090	WP_000173358.1	EZ481_RS01090	ABC transporter ATP-binding protein	-0.0142404	0.662854	0.46344	F:GO:0005524; F:GO:0016887	F:ATP binding; F:ATPase activity	COG1136	V	Defense mechanisms	K02003
EZ481_RS01095	WP_000680766.1	EZ481_RS01095	hypothetical protein		0.113125	0.817102	C:GO:0016021	C:integral component of membrane
EZ481_RS01100	WP_001844074.1	EZ481_RS01100	PspC domain-containing protein		-1.46049	0.00380427	C:GO:0016021	C:integral component of membrane	COG1983	S	Function unknown
EZ481_RS01105	WP_000778576.1	EZ481_RS01105	SprT family protein		-1.16785	0.0200624	C:GO:0005737; F:GO:0008270	C:cytoplasm; F:zinc ion binding	COG3091	S	Function unknown	K03095
EZ481_RS01110	WP_000359137.1	EZ481_RS01110	RNA-binding transcriptional accessory protein	-0.0700379	-2.29504	1.23867e-06	F:GO:0003729; F:GO:0003735; P:GO:0006139; P:GO:0006412	F:mRNA binding; F:structural constituent of ribosome; P:nucleobase-containing compound metabolic process; P:translation	COG2183	K	Transcription	K06959
EZ481_RS01115	WP_001856146.1	EZ481_RS01115	DUF1919 domain-containing protein		1.25372	0.165557
EZ481_RS01120	WP_075825856.1	EZ481_RS01120	glycosyltransferase family 2 protein		0.148401	0.824694
EZ481_RS01125	WP_000268689.1	EZ481_RS01125	hypothetical protein		-0.260784	0.757736
EZ481_RS01130	WP_000123614.1	EZ481_RS01130	permease	non-treated only	-1.04248	0.0282169	C:GO:0005886; P:GO:0006865; C:GO:0016021	C:plasma membrane; P:amino acid transport; C:integral component of membrane	COG0701	S	Function unknown	K07089
EZ481_RS01135	WP_000617845.1	EZ481_RS01135	TIGR03943 family protein	0.064458	0.138165	0.740113	C:GO:0016021	C:integral component of membrane	COG3689	S	Function unknown	K08986
EZ481_RS01140	WP_000759792.1	EZ481_RS01140	alpha/beta hydrolase		-0.687997	0.104118				S	Function unknown
EZ481_RS01145	WP_000420568.1	EZ481_RS01145	hypothetical protein		-1.81584	0.0265042
EZ481_RS01155	WP_000749599.1	EZ481_RS01155	DUF4300 family protein	0.757948	-0.535041	0.155365				S	Function unknown
EZ481_RS01165	WP_000536835.1	EZ481_RS01165	phage repressor protein		-0.345309	0.335923	F:GO:0003677; F:GO:0043565	F:DNA binding; F:sequence-specific DNA binding	COG1396	K	Transcription
EZ481_RS01180	WP_000252701.1	EZ481_RS01180	hypothetical protein		-0.860654	0.0152343
EZ481_RS01185	WP_001042809.1	pyk	pyruvate kinase	-0.13144	0.0110873	0.979087	F:GO:0000287; F:GO:0004743; F:GO:0005524; C:GO:0005737; P:GO:0006096; P:GO:0006116; C:GO:0009986; F:GO:0016301; F:GO:0030955; F:GO:2001065	F:magnesium ion binding; F:pyruvate kinase activity; F:ATP binding; C:cytoplasm; P:glycolytic process; P:NADH oxidation; C:cell surface; F:kinase activity; F:potassium ion binding; F:mannan binding	COG0469	G	Carbohydrate transport and metabolism	K00873	Metabolic pathways;Biosynthesis of secondary metabolites;Microbial metabolism in diverse environments;Biosynthesis of antibiotics;Carbon metabolism;Biosynthesis of amino acids;Glycolysis / Gluconeogenesis;Pyruvate metabolism;Purine metabolism;Glucagon signaling pathway;Central carbon metabolism in cancer;Viral carcinogenesis;Type II diabetes mellitus;Human papillomavirus infection;
EZ481_RS01190	WP_000820847.1	EZ481_RS01190	ATP-dependent 6-phosphofructokinase	-0.239638	-1.58796	0.00497223	F:GO:0003872; F:GO:0005524; C:GO:0005945; P:GO:0006002; P:GO:0006116; F:GO:0016208; P:GO:0030388; F:GO:0042802; P:GO:0046835; F:GO:0046872; F:GO:0048029; P:GO:0051289; P:GO:0061621; F:GO:0070095	F:6-phosphofructokinase activity; F:ATP binding; C:6-phosphofructokinase complex; P:fructose 6-phosphate metabolic process; P:NADH oxidation; F:AMP binding; P:fructose 1,6-bisphosphate metabolic process; F:identical protein binding; P:carbohydrate phosphorylation; F:metal ion binding; F:monosaccharide binding; P:protein homotetramerization; P:canonical glycolysis; F:fructose-6-phosphate binding	COG0205	G	Carbohydrate transport and metabolism	K00850	Metabolic pathways;Biosynthesis of secondary metabolites;Microbial metabolism in diverse environments;Biosynthesis of antibiotics;Carbon metabolism;Biosynthesis of amino acids;Glycolysis / Gluconeogenesis;Pentose phosphate pathway;Fructose and mannose metabolism;Galactose metabolism;Methane metabolism;RNA degradation;AMPK signaling pathway;Central carbon metabolism in cancer;
EZ481_RS01195	WP_010976487.1	EZ481_RS01195	DNA polymerase III subunit alpha	-0.352183	0.149117	0.647216	F:GO:0003676; F:GO:0003887; C:GO:0005737; P:GO:0006260; F:GO:0008408; P:GO:0071897; P:GO:0090305	F:nucleic acid binding; F:DNA-directed DNA polymerase activity; C:cytoplasm; P:DNA replication; F:3'-5' exonuclease activity; P:DNA biosynthetic process; P:nucleic acid phosphodiester bond hydrolysis	COG0587	L	Replication, recombination and repair	K02337	DNA replication;Mismatch repair;Homologous recombination;
EZ481_RS01200	WP_001212040.1	EZ481_RS01200	Xaa-Pro dipeptidyl-peptidase	-0.227798	-0.280281	0.4839	C:GO:0005737; P:GO:0006508; F:GO:0008236; F:GO:0008239	C:cytoplasm; P:proteolysis; F:serine-type peptidase activity; F:dipeptidyl-peptidase activity		E	Amino acid transport and metabolism	K01281
EZ481_RS01205	WP_001042996.1	EZ481_RS01205	arginine repressor	-0.0448381	0.11793	0.862528	F:GO:0003677; F:GO:0003700; C:GO:0005737; P:GO:0006355; P:GO:0006526; F:GO:0034618; P:GO:0051259	F:DNA binding; F:DNA-binding transcription factor activity; C:cytoplasm; P:regulation of transcription, DNA-templated; P:arginine biosynthetic process; F:arginine binding; P:protein complex oligomerization	COG1438	K	Transcription	K03402
EZ481_RS01215	WP_000526322.1	EZ481_RS01215	DEAD/DEAH box helicase	-0.411728	0.0378722	0.928441	F:GO:0003677; F:GO:0005524; P:GO:0006304; F:GO:0009035; P:GO:0090305	F:DNA binding; F:ATP binding; P:DNA modification; F:type I site-specific deoxyribonuclease activity; P:nucleic acid phosphodiester bond hydrolysis	COG4096	V	Defense mechanisms	K01153
EZ481_RS01220	WP_000756181.1	EZ481_RS01220	restriction endonuclease subunit S	-0.0339465	-0.781027	0.358598	F:GO:0003677; P:GO:0006304	F:DNA binding; P:DNA modification	COG0732	V	Defense mechanisms	K01154
EZ481_RS01225	WP_000627748.1	EZ481_RS01225	SAM-dependent DNA methyltransferase	-0.093681	-0.0565843	0.927929	F:GO:0003677; F:GO:0008170; F:GO:0009007; P:GO:0032775	F:DNA binding; F:N-methyltransferase activity; F:site-specific DNA-methyltransferase (adenine-specific) activity; P:DNA methylation on adenine	COG0286	V	Defense mechanisms	K03427
EZ481_RS01230	WP_001108654.1	EZ481_RS01230	ATP-grasp domain-containing protein	treated only	-0.811395	0.165414	F:GO:0005524; F:GO:0046872	F:ATP binding; F:metal ion binding		S	Function unknown
EZ481_RS01245	WP_001200076.1	thiI	tRNA 4-thiouridine(8) synthase ThiI	0.0135305	-0.789374	0.12354	F:GO:0000049; P:GO:0002937; F:GO:0004810; F:GO:0005524; C:GO:0005829; P:GO:0009228; P:GO:0009229; F:GO:0016783; P:GO:0052837	F:tRNA binding; P:tRNA 4-thiouridine biosynthesis; F:tRNA adenylyltransferase activity; F:ATP binding; C:cytosol; P:thiamine biosynthetic process; P:thiamine diphosphate biosynthetic process; F:sulfurtransferase activity; P:thiazole biosynthetic process	COG0301	H	Coenzyme transport and metabolism	K03151	Metabolic pathways;Thiamine metabolism;Sulfur relay system;
EZ481_RS01250	WP_000638907.1	EZ481_RS01250	cysteine desulfurase	-0.306562	0.177571	0.752961	F:GO:0008483; F:GO:0031071	F:transaminase activity; F:cysteine desulfurase activity	COG1104	E	Amino acid transport and metabolism	K04487	Metabolic pathways;Thiamine metabolism;Sulfur relay system;
EZ481_RS01255	WP_001844279.1	EZ481_RS01255	hypothetical protein	non-treated only	0.266055	0.576948	C:GO:0016021	C:integral component of membrane
EZ481_RS01270	WP_000701438.1	EZ481_RS01270	PTS fructose transporter subunit IIC	-0.288726	-2.73788	2.716e-14	F:GO:0005351; F:GO:0005515; C:GO:0005886; P:GO:0009401; P:GO:0015755; C:GO:0016021; F:GO:0022877; F:GO:0103111; P:GO:1902600	F:carbohydrate:proton symporter activity; F:protein binding; C:plasma membrane; P:phosphoenolpyruvate-dependent sugar phosphotransferase system; P:fructose transmembrane transport; C:integral component of membrane; F:protein-N(PI)-phosphohistidine-fructose phosphotransferase system transporter activity; F:D-glucosamine PTS permease activity; P:proton transmembrane transport	COG1299	G	Carbohydrate transport and metabolism	K02768	Metabolic pathways;Microbial metabolism in diverse environments;Fructose and mannose metabolism;Phosphotransferase system;
EZ481_RS01275	WP_000640779.1	pfkB	1-phosphofructokinase	0.366613	-2.86997	3.17938e-11	F:GO:0005524; C:GO:0005829; P:GO:0005988; F:GO:0008662; F:GO:0009024; P:GO:0046835; P:GO:2001059	F:ATP binding; C:cytosol; P:lactose metabolic process; F:1-phosphofructokinase activity; F:tagatose-6-phosphate kinase activity; P:carbohydrate phosphorylation; P:D-tagatose 6-phosphate catabolic process	COG1105	G	Carbohydrate transport and metabolism	K00882	Metabolic pathways;Fructose and mannose metabolism;
EZ481_RS01280	WP_000920643.1	EZ481_RS01280	DeoR/GlpR transcriptional regulator	0.101914	-2.89255	4.42855e-10	F:GO:0003677; F:GO:0003700; P:GO:0006355; F:GO:0016740	F:DNA binding; F:DNA-binding transcription factor activity; P:regulation of transcription, DNA-templated; F:transferase activity	COG1349	K	Transcription	K03436
EZ481_RS01285	-	EZ481_RS01285	tRNA-Ser		1.59296	0.069816
EZ481_RS01290	-	ssrA	transfer-messenger RNA		-0.538456	0.377334
EZ481_RS01295	WP_000489841.1	EZ481_RS01295	AI-2E family transporter	-0.365147	0.680957	0.281447	C:GO:0016021	C:integral component of membrane	COG0628	S	Function unknown
EZ481_RS01300	WP_000719173.1	EZ481_RS01300	D-alanyl-D-alanine carboxypeptidase	-0.183805	-0.776344	0.0425577	F:GO:0004175; P:GO:0006508; F:GO:0009002	F:endopeptidase activity; P:proteolysis; F:serine-type D-Ala-D-Ala carboxypeptidase activity	COG1686	M	Cell wall/membrane/envelope biogenesis	K07258	Metabolic pathways;Peptidoglycan biosynthesis;
EZ481_RS01305	WP_000797065.1	sufB	Fe-S cluster assembly protein SufB	-0.188166	0.809633	0.0186843	P:GO:0016226	P:iron-sulfur cluster assembly	COG0719	O	Posttranslational modification, protein turnover, chaperones	K09014
EZ481_RS01310	WP_001218481.1	EZ481_RS01310	SUF system NifU family Fe-S cluster assembly protein		0.338178	0.453277	F:GO:0005515; C:GO:0005737; P:GO:0006879; F:GO:0008198; P:GO:0016226; F:GO:0051537; F:GO:0051539	F:protein binding; C:cytoplasm; P:cellular iron ion homeostasis; F:ferrous iron binding; P:iron-sulfur cluster assembly; F:2 iron, 2 sulfur cluster binding; F:4 iron, 4 sulfur cluster binding	COG0822	C	Energy production and conversion	K04488
EZ481_RS01315	WP_000887734.1	EZ481_RS01315	cysteine desulfurase	-0.354474	0.343751	0.325379	F:GO:0005515; P:GO:0006534; F:GO:0008483; F:GO:0016829; F:GO:0030170; F:GO:0031071	F:protein binding; P:cysteine metabolic process; F:transaminase activity; F:lyase activity; F:pyridoxal phosphate binding; F:cysteine desulfurase activity	COG0520	E	Amino acid transport and metabolism	K11717	Metabolic pathways;Selenocompound metabolism;
EZ481_RS01320	WP_000196409.1	sufD	Fe-S cluster assembly protein SufD	-0.0892232	-0.0791718	0.819285	P:GO:0016226	P:iron-sulfur cluster assembly	COG0719	O	Posttranslational modification, protein turnover, chaperones	K09015
EZ481_RS01325	WP_000114489.1	sufC	Fe-S cluster assembly ATPase SufC	0.0944033	-0.312746	0.457012	F:GO:0005524; C:GO:0005886; F:GO:0016887	F:ATP binding; C:plasma membrane; F:ATPase activity	COG0396	O	Posttranslational modification, protein turnover, chaperones	K09013
EZ481_RS01330	WP_001041547.1	EZ481_RS01330	DUF3272 family protein	non-treated only	-0.872211	0.279423	C:GO:0016021	C:integral component of membrane
EZ481_RS01335	WP_000283776.1	dnaX	DNA polymerase III subunit gamma/tau	0.0166417	-0.615881	0.131993	F:GO:0003677; F:GO:0003887; F:GO:0005524; P:GO:0006261; C:GO:0009360; P:GO:0071897	F:DNA binding; F:DNA-directed DNA polymerase activity; F:ATP binding; P:DNA-dependent DNA replication; C:DNA polymerase III complex; P:DNA biosynthetic process	COG2812	L	Replication, recombination and repair	K02343	DNA replication;Mismatch repair;Homologous recombination;
EZ481_RS01340	WP_000920158.1	EZ481_RS01340	GAF domain-containing protein	-0.541675	2.28022	1.94946e-12	C:GO:0005829; P:GO:0055114; F:GO:0070191	C:cytosol; P:oxidation-reduction process; F:methionine-R-sulfoxide reductase activity	COG1956	T	Signal transduction mechanisms	K08968	Cysteine and methionine metabolism;
EZ481_RS01350	WP_001001623.1	rpsA	30S ribosomal protein S1	-0.24896	0.509094	0.444125	F:GO:0003677; F:GO:0003729; F:GO:0003735; P:GO:0006412; C:GO:0022627	F:DNA binding; F:mRNA binding; F:structural constituent of ribosome; P:translation; C:cytosolic small ribosomal subunit	COG0539	J	Translation, ribosomal structure and biogenesis	K02945	Ribosome;
EZ481_RS01360	-	EZ481_RS01360	tRNA-Tyr		0.148401	0.824694
EZ481_RS01365	WP_000037113.1	EZ481_RS01365	DUF2969 domain-containing protein		0.148401	0.824694
EZ481_RS01370	WP_000699369.1	pcp	pyroglutamyl-peptidase I	-0.0704979	0.247098	0.772212	C:GO:0005829; P:GO:0006508; F:GO:0008234; F:GO:0016920	C:cytosol; P:proteolysis; F:cysteine-type peptidase activity; F:pyroglutamyl-peptidase activity	COG2039	O	Posttranslational modification, protein turnover, chaperones	K01304
EZ481_RS01375	WP_000137265.1	EZ481_RS01375	DUF979 domain-containing protein	-0.124939	0.547969	0.462115	C:GO:0016021	C:integral component of membrane	COG3817	S	Function unknown
EZ481_RS01380	WP_001844277.1	EZ481_RS01380	DUF969 domain-containing protein	-0.131099	0.0671969	0.92813	C:GO:0016021	C:integral component of membrane	COG3819	S	Function unknown
EZ481_RS01385	WP_001836117.1	EZ481_RS01385	peptide ABC transporter substrate-binding protein		0.614033	0.351986	P:GO:0042886; C:GO:0043190; P:GO:0055085	P:amide transport; C:ATP-binding cassette (ABC) transporter complex; P:transmembrane transport	COG4166	E	Amino acid transport and metabolism	K15580	ABC transporters;Quorum sensing;beta-Lactam resistance;
EZ481_RS01390	WP_000219013.1	EZ481_RS01390	branched-chain amino acid aminotransferase	-0.18327	0.152607	0.831302	P:GO:0009097; P:GO:0009098; P:GO:0009099; F:GO:0052654; F:GO:0052655; F:GO:0052656	P:isoleucine biosynthetic process; P:leucine biosynthetic process; P:valine biosynthetic process; F:L-leucine transaminase activity; F:L-valine transaminase activity; F:L-isoleucine transaminase activity	COG0115	E	Amino acid transport and metabolism	K00826	Metabolic pathways;Biosynthesis of secondary metabolites;Biosynthesis of antibiotics;2-Oxocarboxylic acid metabolism;Biosynthesis of amino acids;Cysteine and methionine metabolism;Valine, leucine and isoleucine degradation;Valine, leucine and isoleucine biosynthesis;Pantothenate and CoA biosynthesis;
EZ481_RS01395	WP_001836116.1	parC	DNA topoisomerase IV subunit A	0.106737	1.18251	0.00273455	F:GO:0003677; F:GO:0003918; F:GO:0005524; C:GO:0005694; P:GO:0006265; P:GO:0007059; C:GO:0009330; C:GO:0019897	F:DNA binding; F:DNA topoisomerase type II (ATP-hydrolyzing) activity; F:ATP binding; C:chromosome; P:DNA topological change; P:chromosome segregation; C:DNA topoisomerase complex (ATP-hydrolyzing); C:extrinsic component of plasma membrane	COG0188	L	Replication, recombination and repair	K02621
EZ481_RS01400	WP_000037270.1	parE	DNA topoisomerase IV subunit B	0.259637	1.26725	0.000178039	F:GO:0003677; F:GO:0003918; F:GO:0005524; C:GO:0005694; P:GO:0006265; P:GO:0007059; F:GO:0046872	F:DNA binding; F:DNA topoisomerase type II (ATP-hydrolyzing) activity; F:ATP binding; C:chromosome; P:DNA topological change; P:chromosome segregation; F:metal ion binding	COG0187	L	Replication, recombination and repair	K02622
EZ481_RS01405	WP_000628789.1	plsY	glycerol-3-phosphate 1-O-acyltransferase PlsY	-0.133539	0.285622	0.379847	C:GO:0005886; P:GO:0008654; C:GO:0016021; F:GO:0043772	C:plasma membrane; P:phospholipid biosynthetic process; C:integral component of membrane; F:acyl-phosphate glycerol-3-phosphate acyltransferase activity	COG0344	S	Function unknown	K08591	Metabolic pathways;Biosynthesis of secondary metabolites;Glycerolipid metabolism;Glycerophospholipid metabolism;
EZ481_RS01420	WP_000038653.1	EZ481_RS01420	ABC transporter permease	-0.215243	0.0390512	0.947375	C:GO:0005886; C:GO:0016021; F:GO:0022857; P:GO:0055085	C:plasma membrane; C:integral component of membrane; F:transmembrane transporter activity; P:transmembrane transport	COG4603	S	Function unknown	K02057
EZ481_RS01430	WP_001036124.1	EZ481_RS01430	BMP family ABC transporter substrate-binding protein	0.0103929	0.314403	0.667056	C:GO:0005886	C:plasma membrane	COG1744	S	Function unknown	K07335
EZ481_RS01435	WP_000246086.1	EZ481_RS01435	cytidine deaminase	0.593942	-0.47982	0.535701	F:GO:0004126; C:GO:0005829; F:GO:0008270; P:GO:0009972	F:cytidine deaminase activity; C:cytosol; F:zinc ion binding; P:cytidine deamination	COG0295	F	Nucleotide transport and metabolism	K01489	Metabolic pathways;Pyrimidine metabolism;Drug metabolism - other enzymes;
EZ481_RS01440	WP_000773685.1	deoC	deoxyribose-phosphate aldolase	-0.0736688	-0.701286	0.43327	F:GO:0004139; C:GO:0005737; P:GO:0009264; P:GO:0016052; P:GO:0046386	F:deoxyribose-phosphate aldolase activity; C:cytoplasm; P:deoxyribonucleotide catabolic process; P:carbohydrate catabolic process; P:deoxyribose phosphate catabolic process	COG0274	F	Nucleotide transport and metabolism	K01619	Metabolic pathways;Pentose phosphate pathway;
EZ481_RS01445	WP_001202979.1	EZ481_RS01445	pyrimidine-nucleoside phosphorylase	-0.265117	-0.183654	0.77046	F:GO:0004645; C:GO:0005829; P:GO:0006206; P:GO:0006213; F:GO:0009032; F:GO:0016154	F:phosphorylase activity; C:cytosol; P:pyrimidine nucleobase metabolic process; P:pyrimidine nucleoside metabolic process; F:thymidine phosphorylase activity; F:pyrimidine-nucleoside phosphorylase activity	COG0213	F	Nucleotide transport and metabolism	K00756	Metabolic pathways;Pyrimidine metabolism;
EZ481_RS01450	WP_010976480.1	EZ481_RS01450	class I SAM-dependent methyltransferase	0.0146331	1.09412	0.225741	P:GO:0031167; F:GO:0052913	P:rRNA methylation; F:16S rRNA (guanine(966)-N(2))-methyltransferase activity	COG2813	J	Translation, ribosomal structure and biogenesis	K00564
EZ481_RS01455	WP_000698097.1	EZ481_RS01455	hypothetical protein		0.22733	0.798873	C:GO:0016021	C:integral component of membrane
EZ481_RS01465	WP_001274000.1	EZ481_RS01465	30S ribosomal protein S20	-0.308855	-3.76115	9.40174e-19	F:GO:0003735; C:GO:0005829; C:GO:0005840; P:GO:0006412; F:GO:0070181	F:structural constituent of ribosome; C:cytosol; C:ribosome; P:translation; F:small ribosomal subunit rRNA binding	COG0268	J	Translation, ribosomal structure and biogenesis	K02968	Ribosome;
EZ481_RS01470	WP_000704762.1	EZ481_RS01470	DNA topology modulation protein	non-treated only	-2.86893	2.25446e-16	F:GO:0004765; F:GO:0016301; P:GO:0016310; F:GO:0016740	F:shikimate kinase activity; F:kinase activity; P:phosphorylation; F:transferase activity	COG0563	F	Nucleotide transport and metabolism
EZ481_RS01475	WP_000022100.1	deoD	purine-nucleoside phosphorylase	-0.0743054	0.542481	0.206493	F:GO:0004731; C:GO:0016021; P:GO:0042278	F:purine-nucleoside phosphorylase activity; C:integral component of membrane; P:purine nucleoside metabolic process	COG0813	F	Nucleotide transport and metabolism	K03784	Metabolic pathways;Biosynthesis of secondary metabolites;Purine metabolism;Pyrimidine metabolism;Nicotinate and nicotinamide metabolism;
EZ481_RS01480	WP_001845794.1	EZ481_RS01480	hypothetical protein		-0.890992	0.0225967
EZ481_RS01485	WP_001275919.1	EZ481_RS01485	hemolysin		-0.111283	0.797849	P:GO:0009405; F:GO:0015485; F:GO:0042802	P:pathogenesis; F:cholesterol binding; F:identical protein binding		S	Function unknown	K11031	Quorum sensing;
EZ481_RS01490	WP_000348829.1	EZ481_RS01490	hypothetical protein		0.79589	0.368207	P:GO:0005975	P:carbohydrate metabolic process		S	Function unknown
EZ481_RS01495	WP_011681781.1	EZ481_RS01495	hypothetical protein		-0.555002	0.317555	F:GO:0005509; P:GO:0006629	F:calcium ion binding; P:lipid metabolic process		S	Function unknown
EZ481_RS01500	WP_001846367.1	EZ481_RS01500	hypothetical protein		-0.888982	0.0139957
EZ481_RS01505	WP_000143443.1	EZ481_RS01505	purine-nucleoside phosphorylase	0.0202034	0.157257	0.765102	F:GO:0004731; C:GO:0005737; P:GO:0009116	F:purine-nucleoside phosphorylase activity; C:cytoplasm; P:nucleoside metabolic process	COG0005	F	Nucleotide transport and metabolism	K03783	Metabolic pathways;Biosynthesis of secondary metabolites;Purine metabolism;Pyrimidine metabolism;Nicotinate and nicotinamide metabolism;
EZ481_RS01515	WP_000033108.1	EZ481_RS01515	phosphopentomutase	-0.200257	0.504737	0.325382	F:GO:0000287; C:GO:0005829; P:GO:0006015; F:GO:0008973; P:GO:0009264; F:GO:0030145; P:GO:0043094	F:magnesium ion binding; C:cytosol; P:5-phosphoribose 1-diphosphate biosynthetic process; F:phosphopentomutase activity; P:deoxyribonucleotide catabolic process; F:manganese ion binding; P:cellular metabolic compound salvage	COG1015	G	Carbohydrate transport and metabolism	K01839	Metabolic pathways;Pentose phosphate pathway;Purine metabolism;
EZ481_RS01520	WP_000429299.1	rpiA	ribose-5-phosphate isomerase RpiA	0.0253506	-0.934242	0.108512	F:GO:0004751; P:GO:0009052	F:ribose-5-phosphate isomerase activity; P:pentose-phosphate shunt, non-oxidative branch	COG0120	G	Carbohydrate transport and metabolism	K01807	Metabolic pathways;Biosynthesis of secondary metabolites;Microbial metabolism in diverse environments;Biosynthesis of antibiotics;Carbon metabolism;Biosynthesis of amino acids;Pentose phosphate pathway;Carbon fixation in photosynthetic organisms;
EZ481_RS01525	WP_000864675.1	EZ481_RS01525	NAD(P)H-hydrate dehydratase	-0.136477	0.0772327	0.91968	F:GO:0005524; C:GO:0016020; F:GO:0016740; P:GO:0046496; F:GO:0052855	F:ATP binding; C:membrane; F:transferase activity; P:nicotinamide nucleotide metabolic process; F:ADP-dependent NAD(P)H-hydrate dehydratase activity	COG0063	G	Carbohydrate transport and metabolism	K17758
EZ481_RS01530	WP_001843924.1	EZ481_RS01530	bifunctional methylenetetrahydrofolate dehydrogenase/methenyltetrahydrofolate cyclohydrolase	0.0595078	0.414006	0.216055	P:GO:0000105; F:GO:0004477; F:GO:0004488; C:GO:0005829; P:GO:0006164; P:GO:0009086; P:GO:0035999; P:GO:0055114	P:histidine biosynthetic process; F:methenyltetrahydrofolate cyclohydrolase activity; F:methylenetetrahydrofolate dehydrogenase (NADP+) activity; C:cytosol; P:purine nucleotide biosynthetic process; P:methionine biosynthetic process; P:tetrahydrofolate interconversion; P:oxidation-reduction process	COG0190	H	Coenzyme transport and metabolism	K01491	Metabolic pathways;Microbial metabolism in diverse environments;Carbon metabolism;Carbon fixation pathways in prokaryotes;One carbon pool by folate;
EZ481_RS01535	WP_000140959.1	EZ481_RS01535	amino acid ABC transporter ATP-binding protein	0.0851971	0.739356	0.0449332	P:GO:0003333; F:GO:0005524; F:GO:0015426; F:GO:0016887	P:amino acid transmembrane transport; F:ATP binding; F:ATPase-coupled polar amino acid-transporter activity; F:ATPase activity	COG1126	E	Amino acid transport and metabolism
EZ481_RS01540	WP_001011632.1	EZ481_RS01540	amino acid ABC transporter permease	-0.134279	1.02153	0.00289473	F:GO:0022857; C:GO:0043190; P:GO:0055085; P:GO:0071705	F:transmembrane transporter activity; C:ATP-binding cassette (ABC) transporter complex; P:transmembrane transport; P:nitrogen compound transport	COG0765	E	Amino acid transport and metabolism	K02029
EZ481_RS01545	WP_000443573.1	EZ481_RS01545	DUF1797 family protein	-0.130643	0.0276898	0.960368			COG4703	S	Function unknown
EZ481_RS01550	WP_000882517.1	EZ481_RS01550	ATP-dependent Clp protease ATP-binding subunit	-0.168952	1.28539	0.00235522	F:GO:0005524; P:GO:0006508; F:GO:0008233; P:GO:0045892; F:GO:0046872; P:GO:1990169; P:GO:1990170	F:ATP binding; P:proteolysis; F:peptidase activity; P:negative regulation of transcription, DNA-templated; F:metal ion binding; P:stress response to copper ion; P:stress response to cadmium ion	COG0542	O	Posttranslational modification, protein turnover, chaperones	K03697
EZ481_RS01560	WP_001814211.1	EZ481_RS01560	NUDIX domain-containing protein		-0.344303	0.364346	F:GO:0016787	F:hydrolase activity	COG0494	L	Replication, recombination and repair	K03574
EZ481_RS01570	WP_000767195.1	EZ481_RS01570	DUF1827 family protein	-0.00109809	-0.467212	0.297733				S	Function unknown
EZ481_RS01590	WP_000064821.1	ezrA	septation ring formation regulator EzrA	-0.0896021	-2.51903	4.16662e-08	P:GO:0000917; P:GO:0000921; C:GO:0005886; C:GO:0005940; C:GO:0016021	P:division septum assembly; P:septin ring assembly; C:plasma membrane; C:septin ring; C:integral component of membrane	COG4477	D	Cell cycle control, cell division, chromosome partitioning	K06286
EZ481_RS01595	WP_000134039.1	EZ481_RS01595	DNA gyrase subunit B	-0.26055	-3.21954	1.23693e-21	F:GO:0003677; F:GO:0003918; F:GO:0005524; C:GO:0005694; C:GO:0005737; P:GO:0006261; P:GO:0006265; F:GO:0046872	F:DNA binding; F:DNA topoisomerase type II (ATP-hydrolyzing) activity; F:ATP binding; C:chromosome; C:cytoplasm; P:DNA-dependent DNA replication; P:DNA topological change; F:metal ion binding	COG0187	L	Replication, recombination and repair	K02470
EZ481_RS01600	WP_000677775.1	EZ481_RS01600	HAD family hydrolase	-0.132626	-3.03851	1.77245e-13	C:GO:0005829; P:GO:0006281; F:GO:0008967; P:GO:0016311	C:cytosol; P:DNA repair; F:phosphoglycolate phosphatase activity; P:dephosphorylation	COG0546	S	Function unknown
EZ481_RS01605	WP_000241398.1	EZ481_RS01605	DJ-1 family protein	0.17417	-3.02638	8.17228e-12	C:GO:0005829; F:GO:0036524; P:GO:0036529; P:GO:0106046	C:cytosol; F:protein deglycase activity; P:protein deglycation, glyoxal removal; P:guanine deglycation, glyoxal removal	COG0693	S	Function unknown	K03152
EZ481_RS01610	WP_000830659.1	EZ481_RS01610	FtsW/RodA/SpoVE family cell cycle protein	non-treated only	-2.78813	1.00729e-14	C:GO:0005887; P:GO:0008360; F:GO:0015648; P:GO:0015836; C:GO:0032153; P:GO:0051301	C:integral component of plasma membrane; P:regulation of cell shape; F:lipid-linked peptidoglycan transporter activity; P:lipid-linked peptidoglycan transport; C:cell division site; P:cell division	COG0772	D	Cell cycle control, cell division, chromosome partitioning	K05837
EZ481_RS01615	WP_000848689.1	EZ481_RS01615	bifunctional DnaQ family exonuclease/ATP-dependent helicase	-0.0457575	-2.56747	1.12594e-12	F:GO:0003677; F:GO:0003887; F:GO:0005524; C:GO:0005829; F:GO:0008026; F:GO:0008408; C:GO:0044776; P:GO:0045004; P:GO:0071897; P:GO:0090305	F:DNA binding; F:DNA-directed DNA polymerase activity; F:ATP binding; C:cytosol; F:ATP-dependent helicase activity; F:3'-5' exonuclease activity; C:DNA polymerase III, core complex; P:DNA replication proofreading; P:DNA biosynthetic process; P:nucleic acid phosphodiester bond hydrolysis	COG0847	L	Replication, recombination and repair	K03722
EZ481_RS01620	WP_000411867.1	EZ481_RS01620	U32 family peptidase	-0.132626	-2.6434	4.393e-11	P:GO:0006508; F:GO:0008233	P:proteolysis; F:peptidase activity	COG0826	O	Posttranslational modification, protein turnover, chaperones
EZ481_RS01625	WP_001145225.1	EZ481_RS01625	DUF3270 family protein		-1.74935	0.000325166	C:GO:0016021	C:integral component of membrane
EZ481_RS01630	WP_000491790.1	EZ481_RS01630	HAMP domain-containing histidine kinase		1.23386	0.00265817	F:GO:0000155; P:GO:0000160; F:GO:0005524; C:GO:0005886; C:GO:0016021; P:GO:0018106; P:GO:0023014; P:GO:0030420	F:phosphorelay sensor kinase activity; P:phosphorelay signal transduction system; F:ATP binding; C:plasma membrane; C:integral component of membrane; P:peptidyl-histidine phosphorylation; P:signal transduction by protein phosphorylation; P:establishment of competence for transformation	COG0642	T	Signal transduction mechanisms	K14982	Two-component system;Quorum sensing;
EZ481_RS01640	WP_001149118.1	EZ481_RS01640	aminopeptidase	-0.265617	0.369018	0.516713	C:GO:0005737; P:GO:0006508; F:GO:0008270; F:GO:0042277; P:GO:0043171; F:GO:0070006	C:cytoplasm; P:proteolysis; F:zinc ion binding; F:peptide binding; P:peptide catabolic process; F:metalloaminopeptidase activity	COG0308	E	Amino acid transport and metabolism	K01256	Metabolic pathways;Glutathione metabolism;
EZ481_RS01645	WP_001856133.1	EZ481_RS01645	ASCH domain-containing protein		0.386459	0.60674			COG4405	P	Inorganic ion transport and metabolism
EZ481_RS01655	WP_000418692.1	EZ481_RS01655	GNAT family N-acetyltransferase	-0.345842	0.370242	0.505727	P:GO:0008150; F:GO:0016740; F:GO:0016746	P:biological_process; F:transferase activity; F:transferase activity, transferring acyl groups		S	Function unknown
EZ481_RS01660	WP_000403613.1	EZ481_RS01660	NUDIX domain-containing protein	-0.332744	-0.332901	0.567178	F:GO:0016787	F:hydrolase activity	COG0494	L	Replication, recombination and repair
EZ481_RS01665	WP_000167117.1	EZ481_RS01665	3-oxoacyl-ACP reductase	0.0315468	0.144946	0.762364	F:GO:0004316; P:GO:0055114; F:GO:0102131; F:GO:0102132	F:3-oxoacyl-[acyl-carrier-protein] reductase (NADPH) activity; P:oxidation-reduction process; F:3-oxo-glutaryl-[acp] methyl ester reductase activity; F:3-oxo-pimeloyl-[acp] methyl ester reductase activity	COG1028	I, Q	Lipid transport and metabolism	K00059	Metabolic pathways;Biosynthesis of antibiotics;Fatty acid metabolism;Fatty acid biosynthesis;Biotin metabolism;Prodigiosin biosynthesis;
EZ481_RS01675	WP_001269460.1	EZ481_RS01675	aldo/keto reductase family oxidoreductase	-0.0702494	0.0143405	0.978637	C:GO:0005829; F:GO:0016491; P:GO:0055114	C:cytosol; F:oxidoreductase activity; P:oxidation-reduction process	COG4989	C	Energy production and conversion
EZ481_RS01680	WP_000738394.1	EZ481_RS01680	hypothetical protein	-0.458638	0.249652	0.665088	C:GO:0016021	C:integral component of membrane
EZ481_RS01685	WP_010976470.1	EZ481_RS01685	PadR family transcriptional regulator	0.452298	1.42007	0.0414727	F:GO:0003677	F:DNA binding	COG1695	K	Transcription	K10947
EZ481_RS01690	WP_001856132.1	EZ481_RS01690	hypothetical protein		1.16756	0.00142263
EZ481_RS01695	WP_001291370.1	metG	methionine--tRNA ligase	-0.272913	-0.514831	0.269572	F:GO:0000049; F:GO:0004825; F:GO:0005524; C:GO:0005737; P:GO:0006431; F:GO:0046872	F:tRNA binding; F:methionine-tRNA ligase activity; F:ATP binding; C:cytoplasm; P:methionyl-tRNA aminoacylation; F:metal ion binding	COG0073	J	Translation, ribosomal structure and biogenesis	K01874	Metabolic pathways;Selenocompound metabolism;Aminoacyl-tRNA biosynthesis;
EZ481_RS01700	WP_001180421.1	EZ481_RS01700	FtsX-like permease family protein	-0.498841	0.0224787	0.969415	C:GO:0005886; C:GO:0016021; F:GO:0042802	C:plasma membrane; C:integral component of membrane; F:identical protein binding	COG0577	V	Defense mechanisms	K02004
EZ481_RS01705	WP_000811482.1	EZ481_RS01705	ABC transporter ATP-binding protein	-0.0671629	-0.0340348	0.957725	F:GO:0005524; C:GO:0016020; F:GO:0016887	F:ATP binding; C:membrane; F:ATPase activity	COG1136	V	Defense mechanisms	K02003
EZ481_RS01710	WP_000728642.1	EZ481_RS01710	efflux RND transporter periplasmic adaptor subunit	0.526207	0.164547	0.730707	F:GO:0005488; C:GO:0016021	F:binding; C:integral component of membrane	COG0845	V	Defense mechanisms	K02005
EZ481_RS01715	WP_001209604.1	gor	glutathione-disulfide reductase	-0.326593	-0.125464	0.8477	F:GO:0004362; C:GO:0005829; P:GO:0006749; F:GO:0009055; P:GO:0022900; P:GO:0034599; P:GO:0045454; F:GO:0050661; F:GO:0071949; P:GO:0098869	F:glutathione-disulfide reductase activity; C:cytosol; P:glutathione metabolic process; F:electron transfer activity; P:electron transport chain; P:cellular response to oxidative stress; P:cell redox homeostasis; F:NADP binding; F:FAD binding; P:cellular oxidant detoxification	COG1249	O	Posttranslational modification, protein turnover, chaperones	K00383	Metabolic pathways;Glutathione metabolism;Thyroid hormone synthesis;
EZ481_RS01720	WP_000709036.1	EZ481_RS01720	biotin transporter BioY	-0.124939	-0.701432	0.220311	C:GO:0005886; F:GO:0015225; P:GO:0015878; C:GO:0016021; F:GO:0016740	C:plasma membrane; F:biotin transmembrane transporter activity; P:biotin transport; C:integral component of membrane; F:transferase activity	COG1268	S	Function unknown	K03523	ABC transporters;
EZ481_RS01730	WP_001843933.1	EZ481_RS01730	hypothetical protein	-0.131888	0.336178	0.421512	F:GO:0003677; P:GO:0006355; C:GO:0016021	F:DNA binding; P:regulation of transcription, DNA-templated; C:integral component of membrane	COG4443	S	Function unknown
EZ481_RS01735	WP_001216099.1	EZ481_RS01735	hypothetical protein		-1.49624	6.36168e-05
EZ481_RS01740	WP_001196049.1	EZ481_RS01740	hypothetical protein	0.345045	0.389717	0.320136	F:GO:0003824; F:GO:0005524	F:catalytic activity; F:ATP binding	COG1372	F	Nucleotide transport and metabolism
EZ481_RS01745	WP_000686926.1	trmD	tRNA (guanosine(37)-N1)-methyltransferase TrmD	0.206549	0.68618	0.0485729	P:GO:0002939; C:GO:0005829; F:GO:0052906	P:tRNA N1-guanine methylation; C:cytosol; F:tRNA (guanine(37)-N(1))-methyltransferase activity	COG0336	J	Translation, ribosomal structure and biogenesis	K00554
EZ481_RS01750	WP_001105899.1	rimM	ribosome maturation factor RimM	0.145647	-0.0453217	0.921043	C:GO:0005840; P:GO:0006364; P:GO:0042274; F:GO:0043022	C:ribosome; P:rRNA processing; P:ribosomal small subunit biogenesis; F:ribosome binding	COG0806	J	Translation, ribosomal structure and biogenesis	K02860
EZ481_RS01760	WP_000819192.1	EZ481_RS01760	alpha/beta hydrolase		-0.456805	0.459697	F:GO:0004806; F:GO:0016787	F:triglyceride lipase activity; F:hydrolase activity		S	Function unknown
EZ481_RS01770	WP_000379621.1	EZ481_RS01770	KH domain-containing protein	-0.330319	-0.245928	0.763895	F:GO:0003723	F:RNA binding	COG1837	S	Function unknown	K06960
EZ481_RS01775	WP_000268761.1	rpsP	30S ribosomal protein S16	0.00646146	-0.180625	0.764397	F:GO:0003735; C:GO:0005840; P:GO:0006412	F:structural constituent of ribosome; C:ribosome; P:translation	COG0228	J	Translation, ribosomal structure and biogenesis	K02959	Ribosome;
EZ481_RS01790	WP_000011699.1	EZ481_RS01790	hypothetical protein		-0.779231	0.0652124
EZ481_RS01795	WP_000731920.1	EZ481_RS01795	peptidylprolyl isomerase	0.115251	-0.464529	0.166279	P:GO:0000413; F:GO:0003755; P:GO:0006457	P:protein peptidyl-prolyl isomerization; F:peptidyl-prolyl cis-trans isomerase activity; P:protein folding	COG0652	O	Posttranslational modification, protein turnover, chaperones	K03767	Necroptosis;Cationic antimicrobial peptide;
EZ481_RS01800	WP_000025401.1	EZ481_RS01800	ABC-F family ATP-binding cassette domain-containing protein	0.0827169	0.613537	0.13683	F:GO:0005524; F:GO:0016887; F:GO:0042626	F:ATP binding; F:ATPase activity; F:ATPase-coupled transmembrane transporter activity	COG0488	S	Function unknown
EZ481_RS01805	WP_000163109.1	EZ481_RS01805	VanZ family protein	-0.124939	-0.412205	0.511221	C:GO:0016021	C:integral component of membrane	COG4767	V	Defense mechanisms
EZ481_RS01810	WP_000804635.1	rlmN	23S rRNA (adenine(2503)-C(2))-methyltransferase RlmN		0.246608	0.607616	F:GO:0000049; F:GO:0002935; C:GO:0005737; F:GO:0019843; P:GO:0030488; F:GO:0046872; F:GO:0051539; F:GO:0070040; P:GO:0070475	F:tRNA binding; F:tRNA (adenine-C2-)-methyltransferase activity; C:cytoplasm; F:rRNA binding; P:tRNA methylation; F:metal ion binding; F:4 iron, 4 sulfur cluster binding; F:rRNA (adenine-C2-)-methyltransferase activity; P:rRNA base methylation	COG0820	J	Translation, ribosomal structure and biogenesis	K06941
EZ481_RS01815	WP_001224351.1	EZ481_RS01815	DUF1027 domain-containing protein	0.0208501	-0.400948	0.492749			COG4470	S	Function unknown
EZ481_RS01820	WP_000974746.1	EZ481_RS01820	superoxide dismutase [Mn]	-0.465025	-0.0978339	0.884226	F:GO:0004784; C:GO:0005576; P:GO:0019430; F:GO:0046872; P:GO:0055114	F:superoxide dismutase activity; C:extracellular region; P:removal of superoxide radicals; F:metal ion binding; P:oxidation-reduction process	COG0605	P	Inorganic ion transport and metabolism	K04564	MAPK signaling pathway - fly;FoxO signaling pathway;Peroxisome;Longevity regulating pathway;Longevity regulating pathway - worm;Longevity regulating pathway - multiple species;Huntington disease;
EZ481_RS01825	WP_000879657.1	EZ481_RS01825	DNA polymerase III subunit delta	-0.131013	-0.616516	0.379078	F:GO:0003677; F:GO:0003887; P:GO:0006260; C:GO:0009360; P:GO:0071897	F:DNA binding; F:DNA-directed DNA polymerase activity; P:DNA replication; C:DNA polymerase III complex; P:DNA biosynthetic process	COG1466	L	Replication, recombination and repair	K02340	DNA replication;Mismatch repair;Homologous recombination;
EZ481_RS01830	WP_000255162.1	EZ481_RS01830	dihydroorotate oxidase	-0.09319	-1.35243	0.0210929	C:GO:0005737; P:GO:0006207; P:GO:0044205; P:GO:0055114; F:GO:1990663	C:cytoplasm; P:'de novo' pyrimidine nucleobase biosynthetic process; P:'de novo' UMP biosynthetic process; P:oxidation-reduction process; F:dihydroorotate dehydrogenase (fumarate) activity	COG0167	F	Nucleotide transport and metabolism	K00226	Metabolic pathways;Pyrimidine metabolism;
EZ481_RS01835	WP_001809373.1	EZ481_RS01835	hypothetical protein		-1.96103	0.0235283
EZ481_RS01840	WP_134813652.1	EZ481_RS01840	methionine adenosyltransferase	-0.0979723	0.725701	0.0457117	F:GO:0000287; F:GO:0004478; F:GO:0005524; C:GO:0005829; P:GO:0006556; P:GO:0006730	F:magnesium ion binding; F:methionine adenosyltransferase activity; F:ATP binding; C:cytosol; P:S-adenosylmethionine biosynthetic process; P:one-carbon metabolic process	COG0192	H	Coenzyme transport and metabolism	K00789	Metabolic pathways;Biosynthesis of secondary metabolites;Biosynthesis of amino acids;Cysteine and methionine metabolism;
EZ481_RS01845	WP_000011015.1	EZ481_RS01845	DEAD/DEAH box helicase	0.568779	0.141791	0.72659	F:GO:0003723; F:GO:0004004; F:GO:0005524; C:GO:0005737; P:GO:0006401; P:GO:0009409; C:GO:0043590	F:RNA binding; F:ATP-dependent RNA helicase activity; F:ATP binding; C:cytoplasm; P:RNA catabolic process; P:response to cold; C:bacterial nucleoid	COG0513	L	Replication, recombination and repair	K18692
EZ481_RS01850	WP_000670838.1	EZ481_RS01850	hydrolase	-0.394934	-0.274956	0.470251	F:GO:0003697; C:GO:0005737; P:GO:0006302; F:GO:0070260	F:single-stranded DNA binding; C:cytoplasm; P:double-strand break repair; F:5'-tyrosyl-DNA phosphodiesterase activity	COG3568	S	Function unknown	K06896	Metabolic pathways;Starch and sucrose metabolism;
EZ481_RS01855	WP_000974066.1	EZ481_RS01855	PTS glucose transporter subunit IIABC	-0.397079	-0.212615	0.599171	C:GO:0005886; F:GO:0008982; P:GO:0009401; C:GO:0016021; F:GO:0016301; P:GO:0016310; P:GO:0034219; F:GO:0103111	C:plasma membrane; F:protein-N(PI)-phosphohistidine-sugar phosphotransferase activity; P:phosphoenolpyruvate-dependent sugar phosphotransferase system; C:integral component of membrane; F:kinase activity; P:phosphorylation; P:carbohydrate transmembrane transport; F:D-glucosamine PTS permease activity	COG1263	G	Carbohydrate transport and metabolism	K02777	Metabolic pathways;Glycolysis / Gluconeogenesis;Starch and sucrose metabolism;Amino sugar and nucleotide sugar metabolism;Phosphotransferase system;Biofilm formation - Vibrio cholerae;Biofilm formation - Escherichia coli;
EZ481_RS01860	WP_000625532.1	EZ481_RS01860	ABC transporter permease	-0.17792	-0.185635	0.749796	C:GO:0005886; P:GO:0008356; C:GO:0016021; P:GO:0045881; P:GO:0070098; P:GO:0070297; P:GO:0090529	C:plasma membrane; P:asymmetric cell division; C:integral component of membrane; P:positive regulation of sporulation resulting in formation of a cellular spore; P:chemokine-mediated signaling pathway; P:regulation of phosphorelay signal transduction system; P:cell septum assembly	COG2177	D	Cell cycle control, cell division, chromosome partitioning	K09811	ABC transporters;
EZ481_RS01865	WP_000022268.1	ftsE	cell division ATP-binding protein FtsE	-0.179689	-0.582025	0.43717	F:GO:0005524; C:GO:0005886; P:GO:0008356; F:GO:0016887; P:GO:0045881; P:GO:0070297; P:GO:0090529	F:ATP binding; C:plasma membrane; P:asymmetric cell division; F:ATPase activity; P:positive regulation of sporulation resulting in formation of a cellular spore; P:regulation of phosphorelay signal transduction system; P:cell septum assembly	COG2884	D	Cell cycle control, cell division, chromosome partitioning	K09812	ABC transporters;
EZ481_RS01870	WP_097556756.1	EZ481_RS01870	peptide chain release factor 2	-0.0815873	0.18573	0.723776	C:GO:0005737; P:GO:0006415; F:GO:0016149	C:cytoplasm; P:translational termination; F:translation release factor activity, codon specific	COG1186	J	Translation, ribosomal structure and biogenesis	K02836
EZ481_RS01880	WP_000114808.1	EZ481_RS01880	ABC transporter ATP-binding protein	-0.132001	-1.0511	0.167331	F:GO:0005524; F:GO:0015658; P:GO:0015803; F:GO:0016887	F:ATP binding; F:branched-chain amino acid transmembrane transporter activity; P:branched-chain amino acid transport; F:ATPase activity	COG0410	E	Amino acid transport and metabolism	K01996	ABC transporters;Quorum sensing;
EZ481_RS01885	WP_001186003.1	EZ481_RS01885	ABC transporter ATP-binding protein	-0.0161366	-0.713813	0.388378	F:GO:0005304; F:GO:0005524; C:GO:0005886; F:GO:0015188; F:GO:0015190; F:GO:0015192; P:GO:0015808; F:GO:0016887; P:GO:0042941; P:GO:0098713; P:GO:1903805; P:GO:1903806	F:L-valine transmembrane transporter activity; F:ATP binding; C:plasma membrane; F:L-isoleucine transmembrane transporter activity; F:L-leucine transmembrane transporter activity; F:L-phenylalanine transmembrane transporter activity; P:L-alanine transport; F:ATPase activity; P:D-alanine transport; P:leucine import across plasma membrane; P:L-valine import across plasma membrane; P:L-isoleucine im…	COG0411	E	Amino acid transport and metabolism	K01995	ABC transporters;Quorum sensing;
EZ481_RS01890	WP_000662293.1	EZ481_RS01890	branched-chain amino acid ABC transporter permease		-0.638417	0.319818	C:GO:0005886; F:GO:0015658; P:GO:0015803; C:GO:0016021; P:GO:0055085	C:plasma membrane; F:branched-chain amino acid transmembrane transporter activity; P:branched-chain amino acid transport; C:integral component of membrane; P:transmembrane transport	COG4177	E	Amino acid transport and metabolism	K01998	ABC transporters;Quorum sensing;
EZ481_RS01895	WP_000941426.1	EZ481_RS01895	branched-chain amino acid ABC transporter permease	-0.138303	0.503529	0.283305	C:GO:0005886; C:GO:0016021; F:GO:0022857; P:GO:0055085	C:plasma membrane; C:integral component of membrane; F:transmembrane transporter activity; P:transmembrane transport	COG0559	E	Amino acid transport and metabolism	K01997	ABC transporters;Quorum sensing;
EZ481_RS01900	WP_000726149.1	EZ481_RS01900	ABC transporter substrate-binding protein	0.201327	0.692852	0.227458	P:GO:0006865	P:amino acid transport	COG0683	E	Amino acid transport and metabolism	K01999	ABC transporters;Quorum sensing;
EZ481_RS01905	WP_000462126.1	EZ481_RS01905	DUF2129 domain-containing protein	0.30103	-0.296226	0.742313	C:GO:0005737	C:cytoplasm	COG4471	S	Function unknown
EZ481_RS01910	WP_001809256.1	EZ481_RS01910	hypothetical protein		-0.293801	0.439546
EZ481_RS01915	WP_000613477.1	EZ481_RS01915	ATP-dependent Clp protease proteolytic subunit	0.552842	0.939832	0.23127	F:GO:0004176; F:GO:0004252; C:GO:0005737; P:GO:0006515; C:GO:0009368; P:GO:0045892; F:GO:0051117	F:ATP-dependent peptidase activity; F:serine-type endopeptidase activity; C:cytoplasm; P:protein quality control for misfolded or incompletely synthesized proteins; C:endopeptidase Clp complex; P:negative regulation of transcription, DNA-templated; F:ATPase binding	COG0740	O	Posttranslational modification, protein turnover, chaperones	K01358	Cell cycle - Caulobacter;Longevity regulating pathway - worm;
EZ481_RS01920	WP_000515974.1	EZ481_RS01920	uracil phosphoribosyltransferase	-0.184287	-0.354683	0.618442	F:GO:0000287; F:GO:0004845; F:GO:0005525; C:GO:0005829; P:GO:0006223; P:GO:0009116; P:GO:0044206	F:magnesium ion binding; F:uracil phosphoribosyltransferase activity; F:GTP binding; C:cytosol; P:uracil salvage; P:nucleoside metabolic process; P:UMP salvage	COG0035	F	Nucleotide transport and metabolism	K00761	Metabolic pathways;Pyrimidine metabolism;
EZ481_RS01925	WP_000136976.1	EZ481_RS01925	deoxycytidylate deaminase	0.224255	0.821538	0.352193	F:GO:0004126; F:GO:0004132; P:GO:0006220; F:GO:0008270; P:GO:0009972	F:cytidine deaminase activity; F:dCMP deaminase activity; P:pyrimidine nucleotide metabolic process; F:zinc ion binding; P:cytidine deamination	COG2131	F	Nucleotide transport and metabolism	K01493	Metabolic pathways;Pyrimidine metabolism;
EZ481_RS01930	WP_000004139.1	EZ481_RS01930	TetR/AcrR family transcriptional regulator	-0.228295	-0.516508	0.345727	F:GO:0003677	F:DNA binding	COG1309	K	Transcription
EZ481_RS01935	WP_000219939.1	EZ481_RS01935	DegV family protein	-0.284577	-0.268556	0.518527	F:GO:0008289	F:lipid binding	COG1307	S	Function unknown
EZ481_RS01940	WP_000680053.1	EZ481_RS01940	NAD(P)/FAD-dependent oxidoreductase	treated only	0.0975453	0.810276	C:GO:0016021	C:integral component of membrane	COG2081	S	Function unknown
EZ481_RS01945	WP_001861299.1	EZ481_RS01945	8-oxo-dGTP diphosphatase	non-treated only	0.497993	0.245627	F:GO:0016787	F:hydrolase activity	COG0494	L	Replication, recombination and repair	K03574
EZ481_RS01955	WP_010976465.1	EZ481_RS01955	sodium-dependent transporter		0.795164	0.0136967	F:GO:0005328; P:GO:0006836; C:GO:0016021; P:GO:0055085	F:neurotransmitter:sodium symporter activity; P:neurotransmitter transport; C:integral component of membrane; P:transmembrane transport	COG0733	P	Inorganic ion transport and metabolism	K03308
EZ481_RS01960	WP_001294319.1	manA	mannose-6-phosphate isomerase, class I	-0.131613	-0.196869	0.805857	F:GO:0004476; P:GO:0005975; F:GO:0008270; C:GO:0009986; F:GO:0044212; P:GO:0045892; F:GO:2001065	F:mannose-6-phosphate isomerase activity; P:carbohydrate metabolic process; F:zinc ion binding; C:cell surface; F:transcription regulatory region DNA binding; P:negative regulation of transcription, DNA-templated; F:mannan binding	COG1482	G	Carbohydrate transport and metabolism	K01809	Metabolic pathways;Biosynthesis of secondary metabolites;Biosynthesis of antibiotics;Fructose and mannose metabolism;Amino sugar and nucleotide sugar metabolism;
EZ481_RS01965	WP_000380701.1	EZ481_RS01965	glycosyl hydrolase family protein		-0.167415	0.802671	C:GO:0005829; F:GO:0008706; P:GO:0016052; F:GO:0102483; F:GO:0103047	C:cytosol; F:6-phospho-beta-glucosidase activity; P:carbohydrate catabolic process; F:scopolin beta-glucosidase activity; F:methyl beta-D-glucoside 6-phosphate glucohydrolase activity	COG2723	G	Carbohydrate transport and metabolism	K01223	Glycolysis / Gluconeogenesis;Starch and sucrose metabolism;
EZ481_RS01975	WP_001052655.1	EZ481_RS01975	lactoylglutathione lyase		0.874609	0.27072	F:GO:0004493; P:GO:0046491; F:GO:0051213; P:GO:0055114	F:methylmalonyl-CoA epimerase activity; P:L-methylmalonyl-CoA metabolic process; F:dioxygenase activity; P:oxidation-reduction process	COG0346	E	Amino acid transport and metabolism
EZ481_RS01980	WP_000191790.1	spxB	pyruvate oxidase	-0.325223	-0.196644	0.760726	F:GO:0000287; F:GO:0030976; F:GO:0047112; P:GO:0055114	F:magnesium ion binding; F:thiamine pyrophosphate binding; F:pyruvate oxidase activity; P:oxidation-reduction process	COG0028	E	Amino acid transport and metabolism	K00158	Metabolic pathways;Pyruvate metabolism;
EZ481_RS01985	WP_000136284.1	EZ481_RS01985	heavy metal translocating P-type ATPase	-0.570802	-1.26224	0.0050778	F:GO:0005524; C:GO:0005886; F:GO:0008900; C:GO:0016021; F:GO:0016787; P:GO:0035434; F:GO:0043682; P:GO:0046688; F:GO:0046872; P:GO:0099132; P:GO:1902600	F:ATP binding; C:plasma membrane; F:potassium:proton exchanging ATPase activity; C:integral component of membrane; F:hydrolase activity; P:copper ion transmembrane transport; F:copper-transporting ATPase activity; P:response to copper ion; F:metal ion binding; P:ATP hydrolysis coupled cation transmembrane transport; P:proton transmembrane transport	COG2217	P	Inorganic ion transport and metabolism	K17686	MAPK signaling pathway - plant;Platinum drug resistance;
EZ481_RS01990	WP_000935065.1	EZ481_RS01990	ATPase	non-treated only	0.640875	0.425289	P:GO:0006812; F:GO:0015662; C:GO:0016021; F:GO:0019829; F:GO:0046873	P:cation transport; F:ATPase activity, coupled to transmembrane movement of ions, phosphorylative mechanism; C:integral component of membrane; F:ATPase-coupled cation transmembrane transporter activity; F:metal ion transmembrane transporter activity	COG4633	S	Function unknown
EZ481_RS01995	WP_001167218.1	EZ481_RS01995	CopY/TcrY family copper transport repressor	treated only	-1.63468	0.028004	F:GO:0000976; F:GO:0001217; C:GO:0032993; P:GO:0045892	F:transcription regulatory region sequence-specific DNA binding; F:DNA-binding transcription repressor activity; C:protein-DNA complex; P:negative regulation of transcription, DNA-templated	COG3682	K	Transcription
EZ481_RS02000	WP_000221739.1	thiD	bifunctional hydroxymethylpyrimidine kinase/phosphomethylpyrimidine kinase	-0.353788	-0.264041	0.575066	F:GO:0005524; C:GO:0005829; F:GO:0008902; F:GO:0008972; P:GO:0009228; P:GO:0016310	F:ATP binding; C:cytosol; F:hydroxymethylpyrimidine kinase activity; F:phosphomethylpyrimidine kinase activity; P:thiamine biosynthetic process; P:phosphorylation	COG0351	H	Coenzyme transport and metabolism	K00941	Metabolic pathways;Thiamine metabolism;
EZ481_RS02005	WP_001078223.1	EZ481_RS02005	thiamine phosphate synthase		-0.0582623	0.867903	F:GO:0000287; F:GO:0004789; P:GO:0009228; P:GO:0009229	F:magnesium ion binding; F:thiamine-phosphate diphosphorylase activity; P:thiamine biosynthetic process; P:thiamine diphosphate biosynthetic process	COG0352	H	Coenzyme transport and metabolism	K00788	Metabolic pathways;Thiamine metabolism;
EZ481_RS02010	WP_001155185.1	EZ481_RS02010	hydroxyethylthiazole kinase		-0.184412	0.591654	F:GO:0000287; F:GO:0004417; F:GO:0005524; P:GO:0009228; P:GO:0009229; P:GO:0016310	F:magnesium ion binding; F:hydroxyethylthiazole kinase activity; F:ATP binding; P:thiamine biosynthetic process; P:thiamine diphosphate biosynthetic process; P:phosphorylation	COG2145	H	Coenzyme transport and metabolism	K00878	Metabolic pathways;Thiamine metabolism;
EZ481_RS02015	WP_001225550.1	thiW	energy coupling factor transporter S component ThiW	non-treated only	-0.322301	0.446098	C:GO:0016021	C:integral component of membrane	COG4732	S	Function unknown
EZ481_RS02020	WP_000397212.1	tenA	thiaminase II		-0.589929	0.20756	C:GO:0005829; P:GO:0009228; P:GO:0009229; F:GO:0050334	C:cytosol; P:thiamine biosynthetic process; P:thiamine diphosphate biosynthetic process; F:thiaminase activity	COG0819	K	Transcription	K03707	Metabolic pathways;Thiamine metabolism;
EZ481_RS02025	WP_000241371.1	EZ481_RS02025	hypothetical protein		0.00731457	0.985834	C:GO:0016021	C:integral component of membrane		P	Inorganic ion transport and metabolism	K16785	ABC transporters;
EZ481_RS02030	WP_000522108.1	EZ481_RS02030	ABC transporter ATP-binding protein		0.296424	0.386635	F:GO:0005524; C:GO:0005887; F:GO:0016887; F:GO:0042626; C:GO:0043190; P:GO:0055085	F:ATP binding; C:integral component of plasma membrane; F:ATPase activity; F:ATPase-coupled transmembrane transporter activity; C:ATP-binding cassette (ABC) transporter complex; P:transmembrane transport	COG1122	P	Inorganic ion transport and metabolism	K16786	ABC transporters;
EZ481_RS02035	WP_010976460.1	EZ481_RS02035	cobalt ABC transporter permease		0.808749	0.0298999	C:GO:0016021	C:integral component of membrane	COG4721	S	Function unknown	K16925
EZ481_RS02040	WP_073176736.1	EZ481_RS02040	hypothetical protein		0.0521217	0.888624
EZ481_RS02045	WP_000468585.1	EZ481_RS02045	thiamine phosphate synthase	0.216709	-0.705176	0.136061	F:GO:0000287; F:GO:0004789; P:GO:0009228; P:GO:0009229	F:magnesium ion binding; F:thiamine-phosphate diphosphorylase activity; P:thiamine biosynthetic process; P:thiamine diphosphate biosynthetic process	COG0352	H	Coenzyme transport and metabolism	K00788	Metabolic pathways;Thiamine metabolism;
EZ481_RS02050	WP_010976459.1	thiM	hydroxyethylthiazole kinase	0.0426554	0.329661	0.440269	F:GO:0000287; F:GO:0004417; F:GO:0005524; C:GO:0005829; P:GO:0009229; P:GO:0016310; P:GO:0036172; F:GO:0042802	F:magnesium ion binding; F:hydroxyethylthiazole kinase activity; F:ATP binding; C:cytosol; P:thiamine diphosphate biosynthetic process; P:phosphorylation; P:thiamine salvage; F:identical protein binding	COG2145	H	Coenzyme transport and metabolism	K00878	Metabolic pathways;Thiamine metabolism;
EZ481_RS02055	WP_099566197.1	EZ481_RS02055	DNA alkylation repair protein		-1.12003	0.0397218
EZ481_RS02060	WP_000449822.1	EZ481_RS02060	TenA family protein	-0.00643411	0.123381	0.874428	C:GO:0005829; P:GO:0009228; P:GO:0009229; F:GO:0050334	C:cytosol; P:thiamine biosynthetic process; P:thiamine diphosphate biosynthetic process; F:thiaminase activity	COG0819	K	Transcription	K03707	Metabolic pathways;Thiamine metabolism;
EZ481_RS02065	WP_000120709.1	lctO	L-lactate oxidase	-0.194936	-1.32119	0.0246021	C:GO:0005886; F:GO:0010181; F:GO:0016491; P:GO:0055114	C:plasma membrane; F:FMN binding; F:oxidoreductase activity; P:oxidation-reduction process	COG1304	C	Energy production and conversion	K10530
EZ481_RS02075	WP_000102460.1	lysS	lysine--tRNA ligase	0.105771	-1.78427	0.00013785	F:GO:0000049; F:GO:0000287; F:GO:0004824; F:GO:0005524; C:GO:0005829; P:GO:0006430	F:tRNA binding; F:magnesium ion binding; F:lysine-tRNA ligase activity; F:ATP binding; C:cytosol; P:lysyl-tRNA aminoacylation	COG1190	J	Translation, ribosomal structure and biogenesis	K04567	Aminoacyl-tRNA biosynthesis;
EZ481_RS02080	WP_000120724.1	EZ481_RS02080	lactate oxidase		-1.12004	0.067784
EZ481_RS02085	WP_000384085.1	EZ481_RS02085	amino acid ABC transporter permease		-0.578772	0.25402	C:GO:0005886; C:GO:0016021; F:GO:0022857; P:GO:0055085; P:GO:0071705	C:plasma membrane; C:integral component of membrane; F:transmembrane transporter activity; P:transmembrane transport; P:nitrogen compound transport	COG0765	E	Amino acid transport and metabolism	K02029
EZ481_RS02090	WP_001154147.1	EZ481_RS02090	amino acid ABC transporter permease		-1.04783	0.0650643	F:GO:0022857; C:GO:0043190; P:GO:0055085; P:GO:0071705	F:transmembrane transporter activity; C:ATP-binding cassette (ABC) transporter complex; P:transmembrane transport; P:nitrogen compound transport	COG0765	E	Amino acid transport and metabolism	K02029
EZ481_RS02095	WP_000005008.1	EZ481_RS02095	amino acid ABC transporter ATP-binding protein		-0.664312	0.193914	P:GO:0003333; F:GO:0005524; F:GO:0015424; F:GO:0016887	P:amino acid transmembrane transport; F:ATP binding; F:ATPase-coupled amino acid transmembrane transporter activity; F:ATPase activity	COG1126	E	Amino acid transport and metabolism
EZ481_RS02110	WP_000425158.1	EZ481_RS02110	hypothetical protein		-2.57182	5.4396e-11	C:GO:0016021	C:integral component of membrane
EZ481_RS02115	WP_000808913.1	EZ481_RS02115	hypothetical protein		-1.6629	9.22614e-05	C:GO:0016021	C:integral component of membrane
EZ481_RS02120	WP_000394080.1	EZ481_RS02120	hypothetical protein		-2.9502	3.77702e-17	C:GO:0016021	C:integral component of membrane
EZ481_RS02125	WP_000829085.1	EZ481_RS02125	hypothetical protein		-3.10742	2.49913e-12
EZ481_RS02130	WP_000170913.1	EZ481_RS02130	orotate phosphoribosyltransferase	-0.296434	-3.08393	2.72816e-17	F:GO:0000287; F:GO:0004588; P:GO:0009116; P:GO:0044205	F:magnesium ion binding; F:orotate phosphoribosyltransferase activity; P:nucleoside metabolic process; P:'de novo' UMP biosynthetic process	COG0461	F	Nucleotide transport and metabolism	K00762	Metabolic pathways;Pyrimidine metabolism;
EZ481_RS02135	WP_001206713.1	pyrF	orotidine-5'-phosphate decarboxylase	-0.244165	-2.78704	4.18575e-14	F:GO:0004590; C:GO:0005829; P:GO:0006207; P:GO:0044205	F:orotidine-5'-phosphate decarboxylase activity; C:cytosol; P:'de novo' pyrimidine nucleobase biosynthetic process; P:'de novo' UMP biosynthetic process	COG0284	F	Nucleotide transport and metabolism	K01591	Metabolic pathways;Pyrimidine metabolism;
EZ481_RS02145	WP_000919280.1	EZ481_RS02145	membrane protein		0.919474	0.291362
EZ481_RS02155	WP_075825834.1	EZ481_RS02155	ThiF family adenylyltransferase		1.21308	0.093144
EZ481_RS02165	WP_010976458.1	EZ481_RS02165	hypothetical protein		-0.170187	0.840543
EZ481_RS02170	WP_000031166.1	EZ481_RS02170	cell division protein DivIB	0.0791812	-3.68693	4.77708e-24	F:GO:0005515; C:GO:0005887; C:GO:0032153; P:GO:0043093	F:protein binding; C:integral component of plasma membrane; C:cell division site; P:FtsZ-dependent cytokinesis	COG1589	M	Cell wall/membrane/envelope biogenesis	K03589	Cell cycle - Caulobacter;
EZ481_RS02175	WP_000724838.1	EZ481_RS02175	UDP-N-acetylglucosamine--N-acetylmuramyl-(pentapeptide) pyrophosphoryl-undecaprenol N-acetylglucosamine transferase	-0.292092	-3.8933	1.27663e-17	C:GO:0005886; P:GO:0005975; P:GO:0007049; P:GO:0008360; P:GO:0009252; P:GO:0030259; F:GO:0050511; P:GO:0051301; F:GO:0051991; P:GO:0071555	C:plasma membrane; P:carbohydrate metabolic process; P:cell cycle; P:regulation of cell shape; P:peptidoglycan biosynthetic process; P:lipid glycosylation; F:undecaprenyldiphospho-muramoylpentapeptide beta-N-acetylglucosaminyltransferase activity; P:cell division; F:UDP-N-acetyl-D-glucosamine:N-acetylmuramoyl-L-alanyl-D-glutamyl-meso-2,6-diaminopimelyl-D-alanyl-D-alanine-diphosphoundecaprenol 4-b…	COG0707	M	Cell wall/membrane/envelope biogenesis	K02563	Metabolic pathways;Peptidoglycan biosynthesis;Cell cycle - Caulobacter;Vancomycin resistance;
EZ481_RS02180	WP_000863046.1	EZ481_RS02180	UDP-N-acetylmuramoyl-L-alanine--D-glutamate ligase	-0.253519	-3.68164	1.09246e-17	F:GO:0005524; C:GO:0005737; P:GO:0007049; P:GO:0008360; F:GO:0008764; P:GO:0009252; P:GO:0009396; P:GO:0051301; P:GO:0071555	F:ATP binding; C:cytoplasm; P:cell cycle; P:regulation of cell shape; F:UDP-N-acetylmuramoylalanine-D-glutamate ligase activity; P:peptidoglycan biosynthetic process; P:folic acid-containing compound biosynthetic process; P:cell division; P:cell wall organization	COG0771	M	Cell wall/membrane/envelope biogenesis	K01925	Metabolic pathways;D-Glutamine and D-glutamate metabolism;Peptidoglycan biosynthesis;
EZ481_RS02185	WP_000571283.1	EZ481_RS02185	ABC transporter ATP-binding protein	-0.477121	-0.598272	0.235826	F:GO:0005524; F:GO:0016887	F:ATP binding; F:ATPase activity	COG1136	V	Defense mechanisms	K02003
EZ481_RS02190	WP_000732428.1	EZ481_RS02190	bacteriocin-associated integral membrane family protein	treated only	-0.955925	0.00411675	C:GO:0016021	C:integral component of membrane	COG4652	S	Function unknown	K02004
EZ481_RS02195	WP_010976457.1	EZ481_RS02195	lactococcin 972 family bacteriocin		-2.11921	0.000542334
EZ481_RS02200	WP_000262800.1	EZ481_RS02200	DUF3165 family protein		-1.55536	0.0834576	C:GO:0016021	C:integral component of membrane
EZ481_RS02205	WP_000164111.1	typA	translational GTPase TypA	-0.171227	-2.08616	1.60505e-05	F:GO:0003746; F:GO:0003924; F:GO:0005525; C:GO:0005829; P:GO:0006414; C:GO:1990904	F:translation elongation factor activity; F:GTPase activity; F:GTP binding; C:cytosol; P:translational elongation; C:ribonucleoprotein complex	COG1217	T	Signal transduction mechanisms	K06207
EZ481_RS02210	WP_001235024.1	EZ481_RS02210	16S rRNA pseudouridine(516) synthase		0.73806	0.179391	P:GO:0000455; F:GO:0003723; C:GO:0005829; F:GO:0009982; F:GO:0016829	P:enzyme-directed rRNA pseudouridine synthesis; F:RNA binding; C:cytosol; F:pseudouridine synthase activity; F:lyase activity	COG1187	J	Translation, ribosomal structure and biogenesis	K06183
EZ481_RS02215	WP_000512148.1	EZ481_RS02215	hypothetical protein		-0.0033367	0.996705	C:GO:0016021	C:integral component of membrane
EZ481_RS02220	WP_000259256.1	EZ481_RS02220	rhodanese-like domain-containing protein	-0.13154	1.19406	0.174971	F:GO:0004792; C:GO:0016021	F:thiosulfate sulfurtransferase activity; C:integral component of membrane	COG0607	P	Inorganic ion transport and metabolism
EZ481_RS02230	WP_001222592.1	EZ481_RS02230	LysR family transcriptional regulator	-0.259637	-0.516819	0.0887765	F:GO:0003677; F:GO:0003700; P:GO:0006355	F:DNA binding; F:DNA-binding transcription factor activity; P:regulation of transcription, DNA-templated	COG0583	K	Transcription
EZ481_RS02235	WP_001142146.1	EZ481_RS02235	SDR family oxidoreductase	-0.215401	0.467453	0.247494	F:GO:0016491; P:GO:0055114	F:oxidoreductase activity; P:oxidation-reduction process	COG0300	S	Function unknown	K07124
EZ481_RS02240	WP_000354338.1	EZ481_RS02240	ribonuclease Z	-0.280109	-0.38873	0.439264	F:GO:0008270; P:GO:0034414; F:GO:0042781; F:GO:0042802	F:zinc ion binding; P:tRNA 3'-trailer cleavage, endonucleolytic; F:3'-tRNA processing endoribonuclease activity; F:identical protein binding	COG1234	S	Function unknown	K00784	RNA transport;
EZ481_RS02245	WP_000129689.1	EZ481_RS02245	hypothetical protein	-0.299186	0.115784	0.817717	C:GO:0005737; P:GO:0005975; P:GO:0006012; F:GO:0008108; F:GO:0016740; F:GO:0016779	C:cytoplasm; P:carbohydrate metabolic process; P:galactose metabolic process; F:UDP-glucose:hexose-1-phosphate uridylyltransferase activity; F:transferase activity; F:nucleotidyltransferase activity
EZ481_RS02250	WP_000573197.1	hflX	GTPase HflX	-0.195114	-0.312243	0.433562	F:GO:0003924; F:GO:0005525; C:GO:0005737; F:GO:0043022	F:GTPase activity; F:GTP binding; C:cytoplasm; F:ribosome binding	COG2262	S	Function unknown	K03665
EZ481_RS02255	WP_000850184.1	miaA	tRNA (adenosine(37)-N6)-dimethylallyltransferase MiaA	-0.24698	-0.297099	0.485055	F:GO:0005524; P:GO:0006400; F:GO:0052381	F:ATP binding; P:tRNA modification; F:tRNA dimethylallyltransferase activity	COG0324	J	Translation, ribosomal structure and biogenesis	K00791	Metabolic pathways;Biosynthesis of secondary metabolites;Zeatin biosynthesis;
EZ481_RS02260	WP_001051780.1	EZ481_RS02260	DUF3042 family protein	-0.131501	-0.0922737	0.891443				S	Function unknown
EZ481_RS02265	WP_000158639.1	EZ481_RS02265	thymidylate synthase	-0.0735438	0.77238	0.0321843	F:GO:0004799; C:GO:0005829; P:GO:0006231; P:GO:0006235; P:GO:0032259	F:thymidylate synthase activity; C:cytosol; P:dTMP biosynthetic process; P:dTTP biosynthetic process; P:methylation	COG0207	F	Nucleotide transport and metabolism	K00560	Metabolic pathways;Pyrimidine metabolism;One carbon pool by folate;Antifolate resistance;
EZ481_RS02270	WP_000078572.1	EZ481_RS02270	ROK family glucokinase	-0.0928987	0.527587	0.154741	F:GO:0004340; C:GO:0005737; P:GO:0006096; F:GO:0046872; P:GO:0051156	F:glucokinase activity; C:cytoplasm; P:glycolytic process; F:metal ion binding; P:glucose 6-phosphate metabolic process	COG1940	G	Carbohydrate transport and metabolism	K00845	Metabolic pathways;Biosynthesis of secondary metabolites;Microbial metabolism in diverse environments;Biosynthesis of antibiotics;Carbon metabolism;Glycolysis / Gluconeogenesis;Galactose metabolism;Starch and sucrose metabolism;Amino sugar and nucleotide sugar metabolism;Streptomycin biosynthesis;Neomycin, kanamycin and gentamicin biosynthesis;
EZ481_RS02275	WP_001042503.1	EZ481_RS02275	N-acetylmuramoyl-L-alanine amidase family protein	0.195613	-0.283182	0.473987	F:GO:0016787	F:hydrolase activity	COG5263	M	Cell wall/membrane/envelope biogenesis
EZ481_RS02285	WP_001812594.1	pabB	aminodeoxychorismate synthase component I	-0.334271	1.45684	0.00146028	P:GO:0009396; F:GO:0016829; F:GO:0046820	P:folic acid-containing compound biosynthetic process; F:lyase activity; F:4-amino-4-deoxychorismate synthase activity	COG0115	E	Amino acid transport and metabolism	K03342	Folate biosynthesis;
EZ481_RS02290	WP_000473008.1	EZ481_RS02290	LPXTG cell wall anchor domain-containing protein	-0.324511	0.00635016	0.989188	F:GO:0004222; C:GO:0005576; C:GO:0005618; P:GO:0006508; F:GO:0008270; C:GO:0016021	F:metalloendopeptidase activity; C:extracellular region; C:cell wall; P:proteolysis; F:zinc ion binding; C:integral component of membrane		S	Function unknown	K08643
EZ481_RS02295	WP_000206317.1	EZ481_RS02295	TIGR01440 family protein	-0.202588	-0.575991	0.423653	F:GO:0003674; C:GO:0005575; P:GO:0008150	F:molecular_function; C:cellular_component; P:biological_process	COG4475	S	Function unknown
EZ481_RS02300	WP_000831078.1	EZ481_RS02300	sensor histidine kinase	-0.138303	-0.669668	0.17201	F:GO:0000155; P:GO:0000160; F:GO:0005524; C:GO:0016021; P:GO:0018106; P:GO:0023014	F:phosphorelay sensor kinase activity; P:phosphorelay signal transduction system; F:ATP binding; C:integral component of membrane; P:peptidyl-histidine phosphorylation; P:signal transduction by protein phosphorylation	COG2972	T	Signal transduction mechanisms	K07718	Two-component system;
EZ481_RS02305	WP_000222616.1	EZ481_RS02305	response regulator transcription factor	-0.0507253	0.266119	0.574768	P:GO:0000160; F:GO:0003700; P:GO:0006355; F:GO:0016301; P:GO:0016310; F:GO:0043565	P:phosphorelay signal transduction system; F:DNA-binding transcription factor activity; P:regulation of transcription, DNA-templated; F:kinase activity; P:phosphorylation; F:sequence-specific DNA binding	COG4753	T	Signal transduction mechanisms
EZ481_RS02315	WP_000998307.1	msrB	peptide-methionine (R)-S-oxide reductase MsrB	0.121044	0.737088	0.125793	C:GO:0005737; P:GO:0006464; F:GO:0008113; C:GO:0016021; P:GO:0030091; F:GO:0033743; P:GO:0034599; F:GO:0036456; P:GO:0055114	C:cytoplasm; P:cellular protein modification process; F:peptide-methionine (S)-S-oxide reductase activity; C:integral component of membrane; P:protein repair; F:peptide-methionine (R)-S-oxide reductase activity; P:cellular response to oxidative stress; F:L-methionine-(S)-S-oxide reductase activity; P:oxidation-reduction process	COG0225	O	Posttranslational modification, protein turnover, chaperones	K12267
EZ481_RS02320	WP_000759279.1	EZ481_RS02320	redoxin domain-containing protein	-0.141329	0.926143	0.137667	P:GO:0006979; F:GO:0016671; C:GO:0044464; P:GO:0045454; P:GO:0055114; P:GO:0070887	P:response to oxidative stress; F:oxidoreductase activity, acting on a sulfur group of donors, disulfide as acceptor; C:cell part; P:cell redox homeostasis; P:oxidation-reduction process; P:cellular response to chemical stimulus	COG0526	O	Posttranslational modification, protein turnover, chaperones
EZ481_RS02325	WP_000509847.1	EZ481_RS02325	cytochrome c biogenesis protein CcdA		-0.175968	0.74464	C:GO:0016021; F:GO:0016829; P:GO:0017004; P:GO:0055114	C:integral component of membrane; F:lyase activity; P:cytochrome complex assembly; P:oxidation-reduction process	COG0785	O	Posttranslational modification, protein turnover, chaperones	K06196
EZ481_RS02330	WP_010976453.1	EZ481_RS02330	YihY/virulence factor BrkB family protein		0.0594125	0.923296	C:GO:0005886; C:GO:0016021	C:plasma membrane; C:integral component of membrane	COG1295	S	Function unknown	K07058
EZ481_RS02335	WP_000421637.1	EZ481_RS02335	sodium:hydrogen antiporter		0.244866	0.598737	C:GO:0005886; F:GO:0015385; F:GO:0015386; C:GO:0016021; P:GO:0051453; P:GO:0071805; P:GO:0098719; P:GO:1902600	C:plasma membrane; F:sodium:proton antiporter activity; F:potassium:proton antiporter activity; C:integral component of membrane; P:regulation of intracellular pH; P:potassium ion transmembrane transport; P:sodium ion import across plasma membrane; P:proton transmembrane transport	COG0025	P	Inorganic ion transport and metabolism	K03316
EZ481_RS02345	WP_010976452.1	EZ481_RS02345	methyltransferase domain-containing protein	-0.46584	0.624147	0.361105	F:GO:0008168; P:GO:0032259	F:methyltransferase activity; P:methylation	COG0500	Q	Secondary metabolites biosynthesis, transport and catabolism
EZ481_RS02355	WP_000525408.1	EZ481_RS02355	DUF3397 domain-containing protein		-0.314739	0.4907	C:GO:0016021	C:integral component of membrane
EZ481_RS02360	WP_000547417.1	EZ481_RS02360	transposase		-2.89003	4.42694e-08	F:GO:0003677; F:GO:0004803; P:GO:0006313	F:DNA binding; F:transposase activity; P:transposition, DNA-mediated	COG3666	L	Replication, recombination and repair
EZ481_RS02365	WP_000459768.1	EZ481_RS02365	hypothetical protein		-2.64209	7.96289e-07	F:GO:0003677; F:GO:0004803; P:GO:0006313	F:DNA binding; F:transposase activity; P:transposition, DNA-mediated	COG3666	L	Replication, recombination and repair
EZ481_RS02375	WP_000515226.1	EZ481_RS02375	DUF4982 domain-containing protein	-0.52597	-0.91755	0.0504957	F:GO:0004565; C:GO:0005576; C:GO:0005618; P:GO:0005975; C:GO:0016020; F:GO:0046872	F:beta-galactosidase activity; C:extracellular region; C:cell wall; P:carbohydrate metabolic process; C:membrane; F:metal ion binding	COG3250	G	Carbohydrate transport and metabolism	K01190	Metabolic pathways;Galactose metabolism;Sphingolipid metabolism;Other glycan degradation;
EZ481_RS02385	WP_000338723.1	EZ481_RS02385	PTS galactitol transporter subunit IIC	-0.363677	-0.580496	0.39429	C:GO:0005886; P:GO:0009401; F:GO:0015577; P:GO:0015796; C:GO:0016021; P:GO:0034219; F:GO:0090584	C:plasma membrane; P:phosphoenolpyruvate-dependent sugar phosphotransferase system; F:galactitol transmembrane transporter activity; P:galactitol transport; C:integral component of membrane; P:carbohydrate transmembrane transport; F:protein-phosphocysteine-galactitol-phosphotransferase system transporter activity	COG3775	G	Carbohydrate transport and metabolism	K20114	Phosphotransferase system;
EZ481_RS02390	WP_000590563.1	EZ481_RS02390	PTS sugar transporter subunit IIB	0.281601	-0.538684	0.549851	F:GO:0008982; P:GO:0009401; P:GO:0034219	F:protein-N(PI)-phosphohistidine-sugar phosphotransferase activity; P:phosphoenolpyruvate-dependent sugar phosphotransferase system; P:carbohydrate transmembrane transport	COG3414	G	Carbohydrate transport and metabolism	K20113	Phosphotransferase system;
EZ481_RS02395	WP_010976449.1	EZ481_RS02395	PTS sugar transporter subunit IIA	0.0791812	-1.47776	0.0594352	F:GO:0016301; P:GO:0016310	F:kinase activity; P:phosphorylation	COG1762	G	Carbohydrate transport and metabolism	K20112	Phosphotransferase system;
EZ481_RS02400	WP_000750085.1	EZ481_RS02400	LPXTG cell wall anchor domain-containing protein	-0.680161	0.257067	0.570478	F:GO:0004252; C:GO:0005618; P:GO:0006508; C:GO:0016021	F:serine-type endopeptidase activity; C:cell wall; P:proteolysis; C:integral component of membrane	COG1404	O	Posttranslational modification, protein turnover, chaperones
EZ481_RS02410	WP_078233087.1	EZ481_RS02410	lysyl-tRNA synthetase		0.695805	0.0965898
EZ481_RS02420	WP_001819846.1	EZ481_RS02420	N-acetyltransferase		0.824093	0.22845	F:GO:0016740	F:transferase activity	COG0456	S	Function unknown
EZ481_RS02425	WP_001814192.1	EZ481_RS02425	hypothetical protein		0.281181	0.67688
EZ481_RS02430	WP_000760712.1	EZ481_RS02430	multidrug ABC transporter permease	non-treated only	1.28054	0.0812393	C:GO:0016021	C:integral component of membrane	COG3694	S	Function unknown	K01992
EZ481_RS02435	WP_000594189.1	EZ481_RS02435	antibiotic ABC transporter permease		-0.0357346	0.963043	C:GO:0016021	C:integral component of membrane	COG4587	S	Function unknown	K01992
EZ481_RS02440	WP_001240806.1	EZ481_RS02440	ATP-binding cassette domain-containing protein	treated only	0.40539	0.619756	F:GO:0005524; F:GO:0016887	F:ATP binding; F:ATPase activity	COG4586	S	Function unknown	K01990
EZ481_RS02445	WP_033665092.1	EZ481_RS02445	hypothetical protein		1.04811	0.243274
EZ481_RS02450	WP_000895070.1	EZ481_RS02450	hypothetical protein		-0.625219	0.477442
EZ481_RS02460	WP_001085675.1	EZ481_RS02460	50S ribosomal protein L1	0.123409	0.982134	0.227513	F:GO:0000049; P:GO:0000470; F:GO:0003735; F:GO:0005515; P:GO:0006417; F:GO:0019843; C:GO:0022625	F:tRNA binding; P:maturation of LSU-rRNA; F:structural constituent of ribosome; F:protein binding; P:regulation of translation; F:rRNA binding; C:cytosolic large ribosomal subunit	COG0081	J	Translation, ribosomal structure and biogenesis	K02863	Ribosome;
EZ481_RS02465	WP_001085809.1	rplK	50S ribosomal protein L11	0.661583	-0.138824	0.871497	P:GO:0000027; F:GO:0003735; P:GO:0006412; C:GO:0022625; F:GO:0070180	P:ribosomal large subunit assembly; F:structural constituent of ribosome; P:translation; C:cytosolic large ribosomal subunit; F:large ribosomal subunit rRNA binding	COG0080	J	Translation, ribosomal structure and biogenesis	K02867	Ribosome;
EZ481_RS02470	WP_000747772.1	EZ481_RS02470	D-alanyl-D-alanine carboxypeptidase family protein	0.0448123	-0.397243	0.465861	F:GO:0004180; P:GO:0006508; F:GO:0046872	F:carboxypeptidase activity; P:proteolysis; F:metal ion binding	COG1876	M	Cell wall/membrane/envelope biogenesis	K07260	Metabolic pathways;Peptidoglycan biosynthesis;Two-component system;Vancomycin resistance;
EZ481_RS02475	WP_010963232.1	EZ481_RS02475	HIT family protein		0.566695	0.521205	F:GO:0016787	F:hydrolase activity	COG0537	F, G	Nucleotide transport and metabolism
EZ481_RS02480	WP_001077206.1	EZ481_RS02480	M42 family peptidase	-0.0331684	-0.75649	0.397947	F:GO:0004177; P:GO:0006508; F:GO:0046872	F:aminopeptidase activity; P:proteolysis; F:metal ion binding	COG1363	E	Amino acid transport and metabolism
EZ481_RS02485	WP_010976447.1	brnQ	branched-chain amino acid transport system II carrier protein	-0.0413927	0.303638	0.687062	F:GO:0005304; C:GO:0005886; F:GO:0015188; F:GO:0015190; P:GO:0015818; P:GO:0015820; C:GO:0016021; P:GO:1903785	F:L-valine transmembrane transporter activity; C:plasma membrane; F:L-isoleucine transmembrane transporter activity; F:L-leucine transmembrane transporter activity; P:isoleucine transport; P:leucine transport; C:integral component of membrane; P:L-valine transmembrane transport	COG1114	E	Amino acid transport and metabolism	K03311
EZ481_RS02490	WP_001816288.1	EZ481_RS02490	rhodanese-like domain-containing protein		0.852385	0.343276
EZ481_RS02495	WP_000658227.1	EZ481_RS02495	rhodanese-like domain-containing protein		0.235598	0.777785	F:GO:0004792; C:GO:0005886; P:GO:0006749; P:GO:0008150; F:GO:0008641; C:GO:0016020; C:GO:0016021; F:GO:0016740; F:GO:0016779; F:GO:0016787; F:GO:0016788; F:GO:0050313; P:GO:0055114; P:GO:0070813	F:thiosulfate sulfurtransferase activity; C:plasma membrane; P:glutathione metabolic process; P:biological_process; F:ubiquitin-like modifier activating enzyme activity; C:membrane; C:integral component of membrane; F:transferase activity; F:nucleotidyltransferase activity; F:hydrolase activity; F:hydrolase activity, acting on ester bonds; F:sulfur dioxygenase activity; P:oxidation-reduction proc…	COG0607	P	Inorganic ion transport and metabolism
EZ481_RS02500	WP_000078140.1	EZ481_RS02500	uracil-DNA glycosylase family protein	-0.124939	-0.472719	0.599296	F:GO:0003674; C:GO:0005575; P:GO:0008150	F:molecular_function; C:cellular_component; P:biological_process	COG1573	L	Replication, recombination and repair
EZ481_RS02505	WP_000560281.1	pepV	dipeptidase PepV	-0.281455	0.201431	0.813584	P:GO:0006508; F:GO:0008237; F:GO:0008270; F:GO:0016805	P:proteolysis; F:metallopeptidase activity; F:zinc ion binding; F:dipeptidase activity	COG0624	E	Amino acid transport and metabolism
EZ481_RS02510	WP_000670172.1	EZ481_RS02510	nitroreductase family protein	-0.187934	0.436751	0.561217	F:GO:0016491; P:GO:0055114	F:oxidoreductase activity; P:oxidation-reduction process	COG0778	C	Energy production and conversion
EZ481_RS02515	WP_000714633.1	EZ481_RS02515	amino acid ABC transporter substrate-binding protein		0.194258	0.521774	F:GO:0004970; C:GO:0005886; P:GO:0006865; C:GO:0016020; P:GO:0035235	F:ionotropic glutamate receptor activity; C:plasma membrane; P:amino acid transport; C:membrane; P:ionotropic glutamate receptor signaling pathway	COG0834	E	Amino acid transport and metabolism	K02030
EZ481_RS02520	WP_001015782.1	EZ481_RS02520	metallophosphoesterase	-0.134337	0.633806	0.3851	F:GO:0004721; P:GO:0006470; F:GO:0016787; F:GO:0046872	F:phosphoprotein phosphatase activity; P:protein dephosphorylation; F:hydrolase activity; F:metal ion binding	COG0639	T	Signal transduction mechanisms
EZ481_RS02525	WP_001061169.1	uvrC	excinuclease ABC subunit UvrC	0.0442037	2.95832	5.64369e-18	F:GO:0003677; C:GO:0005737; P:GO:0006289; C:GO:0009380; F:GO:0009381; P:GO:0009432; P:GO:0090305	F:DNA binding; C:cytoplasm; P:nucleotide-excision repair; C:excinuclease repair complex; F:excinuclease ABC activity; P:SOS response; P:nucleic acid phosphodiester bond hydrolysis	COG0322	L	Replication, recombination and repair	K03703	Nucleotide excision repair;
EZ481_RS02530	WP_001819883.1	EZ481_RS02530	matrixin family metalloprotease		1.44778	0.0240055	F:GO:0004222; P:GO:0006508; F:GO:0008270; C:GO:0016021; C:GO:0031012	F:metalloendopeptidase activity; P:proteolysis; F:zinc ion binding; C:integral component of membrane; C:extracellular matrix	COG5549	O	Posttranslational modification, protein turnover, chaperones
EZ481_RS02535	WP_001229509.1	murN	peptidoglycan bridge formation alanyltransferase MurN	0.0375705	0.211457	0.795195	F:GO:0000166; F:GO:0016755; P:GO:0044038	F:nucleotide binding; F:transferase activity, transferring amino-acyl groups; P:cell wall macromolecule biosynthetic process	COG2348	V	Defense mechanisms	K12554	Metabolic pathways;Peptidoglycan biosynthesis;
EZ481_RS02540	WP_001819885.1	murM	peptidoglycan bridge formation alanyltransferase MurM	-0.0218284	0.616547	0.414376	F:GO:0016755; P:GO:0044038	F:transferase activity, transferring amino-acyl groups; P:cell wall macromolecule biosynthetic process	COG2348	V	Defense mechanisms	K05363	Metabolic pathways;Peptidoglycan biosynthesis;
EZ481_RS02545	WP_000290025.1	EZ481_RS02545	esterase family protein	-0.479745	0.540316	0.264481	F:GO:0016747; F:GO:0016787; P:GO:0071769	F:transferase activity, transferring acyl groups other than amino-acyl groups; F:hydrolase activity; P:mycolate cell wall layer assembly	COG0627	S	Function unknown	K03930
EZ481_RS02550	WP_000065637.1	EZ481_RS02550	ribonuclease J	-0.155064	0.308849	0.614878	F:GO:0003723; F:GO:0004521; F:GO:0004534; F:GO:0005515; C:GO:0005737; P:GO:0006364; P:GO:0006397; F:GO:0008270; P:GO:0090502; P:GO:0090503	F:RNA binding; F:endoribonuclease activity; F:5'-3' exoribonuclease activity; F:protein binding; C:cytoplasm; P:rRNA processing; P:mRNA processing; F:zinc ion binding; P:RNA phosphodiester bond hydrolysis, endonucleolytic; P:RNA phosphodiester bond hydrolysis, exonucleolytic	COG0595	S	Function unknown	K12574	RNA degradation;
EZ481_RS02555	WP_000382309.1	recJ	single-stranded-DNA-specific exonuclease RecJ	-0.470491	0.39889	0.481556	F:GO:0003676; P:GO:0006281; P:GO:0006310; F:GO:0008409; P:GO:0090305	F:nucleic acid binding; P:DNA repair; P:DNA recombination; F:5'-3' exonuclease activity; P:nucleic acid phosphodiester bond hydrolysis	COG0608	L	Replication, recombination and repair	K07462	Base excision repair;Mismatch repair;Homologous recombination;
EZ481_RS02565	WP_000726170.1	EZ481_RS02565	transporter substrate-binding domain-containing protein		1.06475	0.0327937	F:GO:0004970; C:GO:0016020; P:GO:0035235	F:ionotropic glutamate receptor activity; C:membrane; P:ionotropic glutamate receptor signaling pathway	COG0834	E	Amino acid transport and metabolism	K10039	ABC transporters;
EZ481_RS02570	WP_000131158.1	EZ481_RS02570	amino acid ABC transporter permease		0.873932	0.189015	F:GO:0022857; C:GO:0043190; P:GO:0055085; P:GO:0071705	F:transmembrane transporter activity; C:ATP-binding cassette (ABC) transporter complex; P:transmembrane transport; P:nitrogen compound transport	COG0765	E	Amino acid transport and metabolism	K10040	ABC transporters;
EZ481_RS02575	WP_000443862.1	EZ481_RS02575	amino acid ABC transporter permease		0.0192141	0.98255
EZ481_RS02580	WP_100199869.1	EZ481_RS02580	DNA alkylation repair protein		-0.714075	0.145614
EZ481_RS02585	WP_010963230.1	EZ481_RS02585	oxidoreductase		0.46228	0.445875	C:GO:0016021; F:GO:0016491; F:GO:0046872; P:GO:0055114	C:integral component of membrane; F:oxidoreductase activity; F:metal ion binding; P:oxidation-reduction process	COG4097	P	Inorganic ion transport and metabolism
EZ481_RS02590	WP_001019003.1	EZ481_RS02590	fructose-bisphosphate aldolase	-0.210727	0.471133	0.389556	F:GO:0004332; C:GO:0005829; P:GO:0006096; F:GO:0008270; C:GO:0009986; P:GO:0030388; F:GO:2001065	F:fructose-bisphosphate aldolase activity; C:cytosol; P:glycolytic process; F:zinc ion binding; C:cell surface; P:fructose 1,6-bisphosphate metabolic process; F:mannan binding	COG0191	G	Carbohydrate transport and metabolism	K01624	Metabolic pathways;Biosynthesis of secondary metabolites;Microbial metabolism in diverse environments;Biosynthesis of antibiotics;Carbon metabolism;Biosynthesis of amino acids;Glycolysis / Gluconeogenesis;Pentose phosphate pathway;Fructose and mannose metabolism;Carbon fixation in photosynthetic organisms;Methane metabolism;
EZ481_RS02595	WP_000831343.1	EZ481_RS02595	HAMP domain-containing histidine kinase		-0.0414597	0.942645	F:GO:0000155; P:GO:0000160; F:GO:0005524; C:GO:0016021; P:GO:0018106; P:GO:0023014	F:phosphorelay sensor kinase activity; P:phosphorelay signal transduction system; F:ATP binding; C:integral component of membrane; P:peptidyl-histidine phosphorylation; P:signal transduction by protein phosphorylation	COG0642	T	Signal transduction mechanisms
EZ481_RS02600	WP_000697960.1	EZ481_RS02600	response regulator transcription factor	-0.135255	1.63955	0.0512556	P:GO:0000160; F:GO:0003677; C:GO:0005737; P:GO:0006355	P:phosphorelay signal transduction system; F:DNA binding; C:cytoplasm; P:regulation of transcription, DNA-templated	COG0745	T	Signal transduction mechanisms
EZ481_RS02610	WP_000173746.1	EZ481_RS02610	ABC transporter ATP-binding protein	-0.198521	0.0101816	0.989637	F:GO:0005524; F:GO:0016887	F:ATP binding; F:ATPase activity	COG1136	V	Defense mechanisms	K02003
EZ481_RS02615	WP_001068289.1	EZ481_RS02615	ABC transporter permease		0.724436	0.18496	C:GO:0016021	C:integral component of membrane	COG0577	V	Defense mechanisms	K02004
EZ481_RS02620	WP_001856111.1	EZ481_RS02620	hypothetical protein		0.854561	0.0310899
EZ481_RS02630	WP_134813654.1	EZ481_RS02630	PucR family transcriptional regulator	0.194575	0.786642	0.0276686	F:GO:0003677	F:DNA binding	COG2508	Q, T	Secondary metabolites biosynthesis, transport and catabolism
EZ481_RS02635	WP_000567914.1	EZ481_RS02635	Mini-ribonuclease 3	treated only	1.15213	0.0449167	F:GO:0004525; C:GO:0005737; P:GO:0006364; F:GO:0019843; P:GO:0090502	F:ribonuclease III activity; C:cytoplasm; P:rRNA processing; F:rRNA binding; P:RNA phosphodiester bond hydrolysis, endonucleolytic	COG1939	S	Function unknown	K11145
EZ481_RS02640	WP_000591098.1	EZ481_RS02640	cysteine--tRNA ligase	-0.0682893	0.110347	0.735415	F:GO:0004817; F:GO:0005524; C:GO:0005829; P:GO:0006423; F:GO:0008270; C:GO:0009986; F:GO:2001065	F:cysteine-tRNA ligase activity; F:ATP binding; C:cytosol; P:cysteinyl-tRNA aminoacylation; F:zinc ion binding; C:cell surface; F:mannan binding	COG0215	J	Translation, ribosomal structure and biogenesis	K01883	Aminoacyl-tRNA biosynthesis;
EZ481_RS02650	WP_000613659.1	EZ481_RS02650	GNAT family N-acetyltransferase	-0.129402	0.04351	0.907008	F:GO:0004596; C:GO:0005737; P:GO:0006473; P:GO:0006474; F:GO:0008080; F:GO:0008999; F:GO:0016407; F:GO:0016740; F:GO:0016746; F:GO:0016747; P:GO:0017189; F:GO:1905502	F:peptide alpha-N-acetyltransferase activity; C:cytoplasm; P:protein acetylation; P:N-terminal protein amino acid acetylation; F:N-acetyltransferase activity; F:ribosomal-protein-alanine N-acetyltransferase activity; F:acetyltransferase activity; F:transferase activity; F:transferase activity, transferring acyl groups; F:transferase activity, transferring acyl groups other than amino-acyl groups;…	COG0456	S	Function unknown
EZ481_RS02655	WP_000539991.1	cysE	serine O-acetyltransferase		0.0484154	0.894369	C:GO:0005829; P:GO:0006535; F:GO:0009001; P:GO:0009087	C:cytosol; P:cysteine biosynthetic process from serine; F:serine O-acetyltransferase activity; P:methionine catabolic process	COG1045	E	Amino acid transport and metabolism	K00640	Metabolic pathways;Biosynthesis of secondary metabolites;Microbial metabolism in diverse environments;Carbon metabolism;Biosynthesis of amino acids;Sulfur metabolism;Cysteine and methionine metabolism;Biofilm formation - Vibrio cholerae;
EZ481_RS02660	WP_001118978.1	pnp	polyribonucleotide nucleotidyltransferase	-0.168008	-0.116533	0.737928	F:GO:0000175; F:GO:0000287; F:GO:0003723; F:GO:0004654; F:GO:0005515; C:GO:0005829; P:GO:0006396; P:GO:0006402; P:GO:0090503	F:3'-5'-exoribonuclease activity; F:magnesium ion binding; F:RNA binding; F:polyribonucleotide nucleotidyltransferase activity; F:protein binding; C:cytosol; P:RNA processing; P:mRNA catabolic process; P:RNA phosphodiester bond hydrolysis, exonucleolytic	COG1185	J	Translation, ribosomal structure and biogenesis	K00962	RNA degradation;
EZ481_RS02665	WP_000901562.1	EZ481_RS02665	hypothetical protein		1.8873	4.76697e-05
EZ481_RS02670	WP_000089991.1	metF	methylenetetrahydrofolate reductase [NAD(P)H]		-0.32896	0.460553	F:GO:0000166; F:GO:0004489; C:GO:0005829; P:GO:0009086; P:GO:0035999; P:GO:0055114	F:nucleotide binding; F:methylenetetrahydrofolate reductase (NAD(P)H) activity; C:cytosol; P:methionine biosynthetic process; P:tetrahydrofolate interconversion; P:oxidation-reduction process	COG0685	E	Amino acid transport and metabolism	K00297	Metabolic pathways;Microbial metabolism in diverse environments;Carbon metabolism;Carbon fixation pathways in prokaryotes;One carbon pool by folate;Antifolate resistance;
EZ481_RS02675	WP_134813655.1	metE	5-methyltetrahydropteroyltriglutamate--homocysteine S-methyltransferase	-0.19438	-0.330745	0.398568	F:GO:0003871; F:GO:0008270; P:GO:0009086; P:GO:0032259	F:5-methyltetrahydropteroyltriglutamate-homocysteine S-methyltransferase activity; F:zinc ion binding; P:methionine biosynthetic process; P:methylation	COG0620	E	Amino acid transport and metabolism	K00549	Metabolic pathways;Biosynthesis of secondary metabolites;Biosynthesis of amino acids;Cysteine and methionine metabolism;Selenocompound metabolism;
EZ481_RS02680	WP_001819358.1	EZ481_RS02680	XRE family transcriptional regulator		-0.34424	0.582524
EZ481_RS02690	WP_000597995.1	EZ481_RS02690	endonuclease/exonuclease/phosphatase family protein		0.521218	0.273909	C:GO:0016021	C:integral component of membrane
EZ481_RS02695	WP_000909142.1	EZ481_RS02695	phenylalanine--tRNA ligase subunit beta	-0.200225	1.67187	8.56521e-06	F:GO:0000049; F:GO:0000287; F:GO:0004826; F:GO:0005524; P:GO:0006432; C:GO:0009328	F:tRNA binding; F:magnesium ion binding; F:phenylalanine-tRNA ligase activity; F:ATP binding; P:phenylalanyl-tRNA aminoacylation; C:phenylalanine-tRNA ligase complex	COG0072	J	Translation, ribosomal structure and biogenesis	K01890	Aminoacyl-tRNA biosynthesis;
EZ481_RS02700	WP_000619941.1	EZ481_RS02700	N-acetyltransferase	-0.131279	0.734377	0.229589	F:GO:0004145; C:GO:0005737; P:GO:0043939	F:diamine N-acetyltransferase activity; C:cytoplasm; P:negative regulation of sporulation	COG0454	K	Transcription	K22441
EZ481_RS02705	WP_001813261.1	pheS	phenylalanine--tRNA ligase subunit alpha	-0.049974	1.75493	1.3562e-05	F:GO:0000049; F:GO:0000287; F:GO:0004826; F:GO:0005524; C:GO:0005737; P:GO:0006432	F:tRNA binding; F:magnesium ion binding; F:phenylalanine-tRNA ligase activity; F:ATP binding; C:cytoplasm; P:phenylalanyl-tRNA aminoacylation	COG0016	J	Translation, ribosomal structure and biogenesis	K01889	Aminoacyl-tRNA biosynthesis;
EZ481_RS02710	WP_000151829.1	EZ481_RS02710	glycoside hydrolase family 1 protein		0.234852	0.627686	C:GO:0005829; F:GO:0008706; P:GO:0016052; F:GO:0103047	C:cytosol; F:6-phospho-beta-glucosidase activity; P:carbohydrate catabolic process; F:methyl beta-D-glucoside 6-phosphate glucohydrolase activity	COG2723	G	Carbohydrate transport and metabolism	K01223	Glycolysis / Gluconeogenesis;Starch and sucrose metabolism;
EZ481_RS02715	WP_000120562.1	EZ481_RS02715	PTS beta-glucoside transporter subunit EIIBCA	-0.477121	0.95151	0.111267	C:GO:0005886; F:GO:0008982; P:GO:0009401; C:GO:0016021; F:GO:0016301; P:GO:0016310; P:GO:0034219; F:GO:0103111	C:plasma membrane; F:protein-N(PI)-phosphohistidine-sugar phosphotransferase activity; P:phosphoenolpyruvate-dependent sugar phosphotransferase system; C:integral component of membrane; F:kinase activity; P:phosphorylation; P:carbohydrate transmembrane transport; F:D-glucosamine PTS permease activity	COG1263	G	Carbohydrate transport and metabolism	K02755	Phosphotransferase system;
EZ481_RS02720	WP_000584532.1	EZ481_RS02720	PRD domain-containing protein		-0.932519	0.270002	F:GO:0003723; F:GO:0005515; P:GO:0006355	F:RNA binding; F:protein binding; P:regulation of transcription, DNA-templated	COG3711	K	Transcription	K03488
EZ481_RS02730	WP_001249708.1	EZ481_RS02730	hypothetical protein		0.148401	0.824694	F:GO:0003677; F:GO:0004386; F:GO:0005524	F:DNA binding; F:helicase activity; F:ATP binding	COG1061	L	Replication, recombination and repair
EZ481_RS02735	WP_010976443.1	EZ481_RS02735	DNA primase		-0.0341505	0.958233	F:GO:0003677; F:GO:0004386; F:GO:0005524	F:DNA binding; F:helicase activity; F:ATP binding	COG4951	L	Replication, recombination and repair
EZ481_RS02745	WP_001183270.1	EZ481_RS02745	cell division protein Fic	-0.334454	1.06529	0.00138671	P:GO:0051302	P:regulation of cell division	COG2184	D	Cell cycle control, cell division, chromosome partitioning
EZ481_RS02750	WP_010976440.1	EZ481_RS02750	DUF3883 domain-containing protein		0.813377	0.035529			COG5048	S	Function unknown
EZ481_RS02755	WP_000032218.1	EZ481_RS02755	valine--tRNA ligase	-0.0532867	0.979872	0.00202941	F:GO:0002161; F:GO:0004832; F:GO:0005524; C:GO:0005829; P:GO:0006438; P:GO:0106074	F:aminoacyl-tRNA editing activity; F:valine-tRNA ligase activity; F:ATP binding; C:cytosol; P:valyl-tRNA aminoacylation; P:aminoacyl-tRNA metabolism involved in translational fidelity	COG0525	J	Translation, ribosomal structure and biogenesis	K01873	Aminoacyl-tRNA biosynthesis;
EZ481_RS02760	WP_001286126.1	EZ481_RS02760	hypothetical protein		0.467285	0.404527
EZ481_RS02765	WP_000124550.1	EZ481_RS02765	N-acetyltransferase		0.190482	0.690402	C:GO:0005737; F:GO:0008999	C:cytoplasm; F:ribosomal-protein-alanine N-acetyltransferase activity	COG1670	J	Translation, ribosomal structure and biogenesis
EZ481_RS02770	WP_000580659.1	EZ481_RS02770	flavin reductase		0.240292	0.603531	F:GO:0010181	F:FMN binding	COG1853	S	Function unknown
EZ481_RS02775	WP_000038629.1	EZ481_RS02775	helicase	0.36186	0.0395979	0.943273	F:GO:0000166; F:GO:0004386	F:nucleotide binding; F:helicase activity
EZ481_RS02780	WP_000119707.1	EZ481_RS02780	DUF1912 family protein	0.106894	0.0383237	0.94595
EZ481_RS02790	WP_000368737.1	EZ481_RS02790	DUF1858 domain-containing protein	treated only	0.139434	0.783777				S	Function unknown
EZ481_RS02800	WP_000522939.1	EZ481_RS02800	hypothetical protein		-0.587656	0.474839
EZ481_RS02805	WP_010976439.1	EZ481_RS02805	hypothetical protein		-1.24982	0.0148344	C:GO:0016021	C:integral component of membrane
EZ481_RS02810	WP_000247133.1	rbfA	30S ribosome-binding factor RbfA	0.177511	-0.240673	0.723695	C:GO:0005829; P:GO:0030490; F:GO:0043024	C:cytosol; P:maturation of SSU-rRNA; F:ribosomal small subunit binding	COG0858	J	Translation, ribosomal structure and biogenesis	K02834
EZ481_RS02820	WP_001041385.1	EZ481_RS02820	YlxQ-related RNA-binding protein	-0.359482	-1.07342	0.214725	F:GO:0003723; C:GO:0005840	F:RNA binding; C:ribosome	COG1358	J	Translation, ribosomal structure and biogenesis
EZ481_RS02825	WP_000857562.1	EZ481_RS02825	YlxR family protein	-0.318759	-0.312505	0.707066			COG2740	K	Transcription	K07742
EZ481_RS02830	WP_000032293.1	nusA	transcription termination/antitermination protein NusA	0.0829344	0.269845	0.752114	F:GO:0003700; F:GO:0003723; C:GO:0005829; P:GO:0031564	F:DNA-binding transcription factor activity; F:RNA binding; C:cytosol; P:transcription antitermination	COG0195	K	Transcription	K02600
EZ481_RS02835	WP_001810863.1	rimP	ribosome maturation factor RimP	0.0579919	-0.161501	0.854005	P:GO:0000028; C:GO:0005829; P:GO:0006412	P:ribosomal small subunit assembly; C:cytosol; P:translation	COG0779	S	Function unknown	K09748
EZ481_RS02840	WP_001266083.1	trmB	tRNA (guanosine(46)-N7)-methyltransferase TrmB	0.331503	0.581043	0.514714	F:GO:0008176; P:GO:0106004	F:tRNA (guanine-N7-)-methyltransferase activity; P:tRNA (guanine-N7)-methylation	COG0220	S	Function unknown	K03439
EZ481_RS02845	WP_000363002.1	EZ481_RS02845	aminoglycoside phosphotransferase	0.2565	2.47765	1.72483e-05	F:GO:0016740	F:transferase activity	COG0510	M	Cell wall/membrane/envelope biogenesis
EZ481_RS02850	WP_000394036.1	EZ481_RS02850	CPBP family intramembrane metalloprotease		0.648655	0.458218	P:GO:0006508; F:GO:0008233; C:GO:0016021	P:proteolysis; F:peptidase activity; C:integral component of membrane	COG1266	S	Function unknown	K07052
EZ481_RS02860	WP_000276498.1	EZ481_RS02860	hypothetical protein		-0.0896392	0.807036	C:GO:0016021	C:integral component of membrane
EZ481_RS02865	WP_000760523.1	EZ481_RS02865	CPBP family intramembrane metalloprotease		0.250463	0.779751	P:GO:0006508; F:GO:0008233; C:GO:0016021	P:proteolysis; F:peptidase activity; C:integral component of membrane	COG1266	S	Function unknown	K07052
EZ481_RS02870	WP_001093273.1	EZ481_RS02870	hypothetical protein		-0.398734	0.651505
EZ481_RS02885	WP_000358817.1	blpC	quorum-sensing system pheromone BlpC		0.924635	0.254452
EZ481_RS02890	WP_001017622.1	EZ481_RS02890	sensor histidine kinase		2.87416	3.00861e-06	F:GO:0000155; P:GO:0000160; C:GO:0016021; P:GO:0016310; F:GO:0042802	F:phosphorelay sensor kinase activity; P:phosphorelay signal transduction system; C:integral component of membrane; P:phosphorylation; F:identical protein binding	COG2972	T	Signal transduction mechanisms	K07706	Two-component system;Quorum sensing;
EZ481_RS02895	WP_001219139.1	EZ481_RS02895	response regulator transcription factor	0.0924708	1.92901	0.000593772	P:GO:0000160; F:GO:0003677; P:GO:0045892	P:phosphorelay signal transduction system; F:DNA binding; P:negative regulation of transcription, DNA-templated	COG3279	T	Signal transduction mechanisms	K07707	Two-component system;Quorum sensing;
EZ481_RS02900	WP_000682124.1	EZ481_RS02900	response regulator transcription factor		2.07117	0.00311164	F:GO:0003677	F:DNA binding	COG3279	T	Signal transduction mechanisms
EZ481_RS02905	WP_000132569.1	EZ481_RS02905	hypothetical protein	treated only	0.485996	0.250654	F:GO:0004386	F:helicase activity
EZ481_RS02910	WP_000653770.1	EZ481_RS02910	ABC transporter permease	-0.282932	3.79134	1.68997e-22	C:GO:0016021	C:integral component of membrane	COG4473	U	Intracellular trafficking, secretion, and vesicular transport	K01992
EZ481_RS02915	WP_000889919.1	EZ481_RS02915	ABC transporter ATP-binding protein	-0.291509	3.83003	4.04729e-21	F:GO:0005524; P:GO:0009306; F:GO:0016887; P:GO:0030420; P:GO:0030435; P:GO:0030436	F:ATP binding; P:protein secretion; F:ATPase activity; P:establishment of competence for transformation; P:sporulation resulting in formation of a cellular spore; P:asexual sporulation	COG1131	V	Defense mechanisms	K01990
EZ481_RS02920	WP_001278301.1	EZ481_RS02920	HIT family protein	0.83698	-1.54592	6.55614e-05	F:GO:0004081; P:GO:0009117; F:GO:0046872	F:bis(5'-nucleosyl)-tetraphosphatase (asymmetrical) activity; P:nucleotide metabolic process; F:metal ion binding	COG0537	F, G	Nucleotide transport and metabolism	K02503
EZ481_RS02925	WP_000777760.1	EZ481_RS02925	hypothetical protein	0.145093	-2.79637	1.01962e-06
EZ481_RS02930	WP_001066302.1	dnaJ	molecular chaperone DnaJ	-0.0913301	1.30389	0.012734	F:GO:0005524; C:GO:0005737; P:GO:0006260; F:GO:0008270; P:GO:0009408; F:GO:0031072; P:GO:0042026; F:GO:0051082; P:GO:0051085	F:ATP binding; C:cytoplasm; P:DNA replication; F:zinc ion binding; P:response to heat; F:heat shock protein binding; P:protein refolding; F:unfolded protein binding; P:chaperone cofactor-dependent protein refolding	COG0484	O	Posttranslational modification, protein turnover, chaperones	K03686
EZ481_RS02935	WP_000114427.1	EZ481_RS02935	hypothetical protein		-0.97942	0.119076
EZ481_RS02940	WP_000034670.1	dnaK	molecular chaperone DnaK	-0.229355	-1.73429	0.000381469	F:GO:0005524; C:GO:0005829; C:GO:0009986; F:GO:0031072; P:GO:0034605; P:GO:0034620; P:GO:0042026; F:GO:0042623; F:GO:0044183; F:GO:0051082; P:GO:0051085; F:GO:0051787; P:GO:0098630; F:GO:2001065	F:ATP binding; C:cytosol; C:cell surface; F:heat shock protein binding; P:cellular response to heat; P:cellular response to unfolded protein; P:protein refolding; F:ATPase activity, coupled; F:protein folding chaperone; F:unfolded protein binding; P:chaperone cofactor-dependent protein refolding; F:misfolded protein binding; P:aggregation of unicellular organisms; F:mannan binding	COG0443	O	Posttranslational modification, protein turnover, chaperones	K04043	RNA degradation;Longevity regulating pathway - worm;Tuberculosis;
EZ481_RS02945	WP_000046028.1	grpE	nucleotide exchange factor GrpE	-0.0556492	-0.396535	0.521729	F:GO:0000774; C:GO:0005737; P:GO:0006457; C:GO:0009986; F:GO:0042803; P:GO:0050790; F:GO:0051082; F:GO:0051087; F:GO:2001065	F:adenyl-nucleotide exchange factor activity; C:cytoplasm; P:protein folding; C:cell surface; F:protein homodimerization activity; P:regulation of catalytic activity; F:unfolded protein binding; F:chaperone binding; F:mannan binding	COG0576	O	Posttranslational modification, protein turnover, chaperones	K03687
EZ481_RS02950	WP_000255770.1	hrcA	heat-inducible transcriptional repressor HrcA	-0.00768683	-0.0205981	0.975715	F:GO:0003677; P:GO:0045892	F:DNA binding; P:negative regulation of transcription, DNA-templated	COG1420	K	Transcription	K03705
EZ481_RS02955	WP_001088694.1	EZ481_RS02955	DUF2812 domain-containing protein		0.795095	0.378708	C:GO:0016021	C:integral component of membrane		S	Function unknown
EZ481_RS02960	WP_001242576.1	EZ481_RS02960	hypothetical protein		0.248827	0.768321
EZ481_RS02965	WP_000229101.1	EZ481_RS02965	DEAD/DEAH box helicase	0.00811789	-1.35623	0.000170996	F:GO:0003677; F:GO:0005524; P:GO:0006304; F:GO:0009035	F:DNA binding; F:ATP binding; P:DNA modification; F:type I site-specific deoxyribonuclease activity	COG4096	V	Defense mechanisms	K01153
EZ481_RS02970	WP_000029046.1	EZ481_RS02970	SAM-dependent DNA methyltransferase	0.0233011	1.41036	0.000540276	F:GO:0003677; P:GO:0006306; F:GO:0008170; F:GO:0009035	F:DNA binding; P:DNA methylation; F:N-methyltransferase activity; F:type I site-specific deoxyribonuclease activity	COG0286	V	Defense mechanisms	K03427
EZ481_RS02975	WP_000187268.1	EZ481_RS02975	type I restriction-modification protein subunit S	-0.139368	0.236124	0.504382	F:GO:0003677; P:GO:0006304; F:GO:0009035	F:DNA binding; P:DNA modification; F:type I site-specific deoxyribonuclease activity	COG0732	V	Defense mechanisms	K01154
EZ481_RS02980	WP_000651183.1	EZ481_RS02980	integrase		-0.272197	0.511569	F:GO:0003677; P:GO:0006310; P:GO:0015074	F:DNA binding; P:DNA recombination; P:DNA integration	COG0582	L	Replication, recombination and repair
EZ481_RS02985	WP_000240089.1	EZ481_RS02985	type I restriction endonuclease	-0.133539	0.0014717	0.996586	F:GO:0003677; F:GO:0003824; P:GO:0006304	F:DNA binding; F:catalytic activity; P:DNA modification	COG0732	V	Defense mechanisms	K01154
EZ481_RS02990	WP_078160290.1	EZ481_RS02990	restriction endonuclease subunit S	treated only	0.00619893	0.98743	F:GO:0003677; P:GO:0006304; F:GO:0009035	F:DNA binding; P:DNA modification; F:type I site-specific deoxyribonuclease activity	COG0732	V	Defense mechanisms	K01154
EZ481_RS03000	WP_000410534.1	EZ481_RS03000	hypothetical protein		-0.673283	0.445327
EZ481_RS03005	WP_001808898.1	EZ481_RS03005	hypothetical protein		-0.952732	0.0118883
EZ481_RS03010	WP_001122904.1	glnA	type I glutamate--ammonia ligase	-0.157828	0.114225	0.78668	F:GO:0004356; F:GO:0005524; C:GO:0005737; P:GO:0006542; P:GO:0006598; F:GO:0008134; P:GO:0043562; F:GO:0046872; F:GO:0070406; P:GO:0090295; P:GO:1904797	F:glutamate-ammonia ligase activity; F:ATP binding; C:cytoplasm; P:glutamine biosynthetic process; P:polyamine catabolic process; F:transcription factor binding; P:cellular response to nitrogen levels; F:metal ion binding; F:glutamine binding; P:nitrogen catabolite repression of transcription; P:negative regulation of core promoter binding	COG0174	E	Amino acid transport and metabolism	K01915	Metabolic pathways;Microbial metabolism in diverse environments;Biosynthesis of amino acids;Glyoxylate and dicarboxylate metabolism;Nitrogen metabolism;Alanine, aspartate and glutamate metabolism;Arginine biosynthesis;Two-component system;Necroptosis;Glutamatergic synapse;GABAergic synapse;
EZ481_RS03015	WP_000659547.1	EZ481_RS03015	MerR family transcriptional regulator	-0.0206557	1.53182	0.0560549	F:GO:0003677; P:GO:0006355; P:GO:0006542; F:GO:0016874; F:GO:0042802	F:DNA binding; P:regulation of transcription, DNA-templated; P:glutamine biosynthetic process; F:ligase activity; F:identical protein binding	COG0789	K	Transcription	K03713
EZ481_RS03020	WP_000119900.1	EZ481_RS03020	aromatic acid exporter family protein		1.04591	0.211906	C:GO:0005886; C:GO:0016021; F:GO:0022857; P:GO:0055085	C:plasma membrane; C:integral component of membrane; F:transmembrane transporter activity; P:transmembrane transport	COG4129	S	Function unknown
EZ481_RS03025	WP_001096759.1	pgk	phosphoglycerate kinase	-0.279474	-0.782006	0.206048	F:GO:0004618; F:GO:0005524; C:GO:0005829; P:GO:0006094; P:GO:0006096; C:GO:0009986; F:GO:0043531; P:GO:1903862; F:GO:2001065	F:phosphoglycerate kinase activity; F:ATP binding; C:cytosol; P:gluconeogenesis; P:glycolytic process; C:cell surface; F:ADP binding; P:positive regulation of oxidative phosphorylation; F:mannan binding	COG0126	G	Carbohydrate transport and metabolism	K00927	Metabolic pathways;Biosynthesis of secondary metabolites;Microbial metabolism in diverse environments;Biosynthesis of antibiotics;Carbon metabolism;Biosynthesis of amino acids;Glycolysis / Gluconeogenesis;Carbon fixation in photosynthetic organisms;
EZ481_RS03035	WP_000026641.1	EZ481_RS03035	Na/Pi cotransporter family protein	0.454258	-0.228803	0.535455	F:GO:0015321; C:GO:0016021; P:GO:0044341	F:sodium-dependent phosphate transmembrane transporter activity; C:integral component of membrane; P:sodium-dependent phosphate transport	COG1283	P	Inorganic ion transport and metabolism	K03324
EZ481_RS03040	WP_000105242.1	EZ481_RS03040	CTP synthase	-0.209071	-0.421336	0.203769	F:GO:0003883; F:GO:0005524; C:GO:0005829; P:GO:0006541; P:GO:0019856; F:GO:0042802; P:GO:0044210; F:GO:0046872	F:CTP synthase activity; F:ATP binding; C:cytosol; P:glutamine metabolic process; P:pyrimidine nucleobase biosynthetic process; F:identical protein binding; P:'de novo' CTP biosynthetic process; F:metal ion binding	COG0504	F	Nucleotide transport and metabolism	K01937	Metabolic pathways;Pyrimidine metabolism;
EZ481_RS03045	WP_001808720.1	EZ481_RS03045	DNA-directed RNA polymerase subunit delta	-0.130768	-0.846108	0.0827523	F:GO:0003899; P:GO:0006355	F:DNA-directed 5'-3' RNA polymerase activity; P:regulation of transcription, DNA-templated	COG3343	K	Transcription	K03048	RNA polymerase;
EZ481_RS03050	WP_000333647.1	EZ481_RS03050	GNAT family N-acetyltransferase		-0.688704	0.199471	P:GO:0006474; F:GO:0016407; F:GO:0016740; F:GO:0016747	P:N-terminal protein amino acid acetylation; F:acetyltransferase activity; F:transferase activity; F:transferase activity, transferring acyl groups other than amino-acyl groups	COG1247	M	Cell wall/membrane/envelope biogenesis
EZ481_RS03055	WP_000867305.1	EZ481_RS03055	chromosome partitioning protein ParB		-0.52148	0.497514	F:GO:0016740	F:transferase activity
EZ481_RS03060	WP_000653442.1	EZ481_RS03060	phosphatase PAP2 family protein	-0.134699	-0.499449	0.467216	C:GO:0016021	C:integral component of membrane	COG0671	I	Lipid transport and metabolism	K19302	Peptidoglycan biosynthesis;
EZ481_RS03065	WP_000185835.1	EZ481_RS03065	ECF transporter S component	-0.141329	-0.323688	0.645162	C:GO:0005886; C:GO:0016021; F:GO:0032217; P:GO:0032218	C:plasma membrane; C:integral component of membrane; F:riboflavin transmembrane transporter activity; P:riboflavin transport	COG3601	S	Function unknown
EZ481_RS03070	WP_000181383.1	EZ481_RS03070	tRNA (cytidine(34)-2'-O)-methyltransferase	0.370788	-0.335256	0.670549	P:GO:0002131; P:GO:0002132; F:GO:0003723; C:GO:0005737; F:GO:0008175; F:GO:0008757	P:wobble position cytosine ribose methylation; P:wobble position uridine ribose methylation; F:RNA binding; C:cytoplasm; F:tRNA methyltransferase activity; F:S-adenosylmethionine-dependent methyltransferase activity	COG0219	J	Translation, ribosomal structure and biogenesis	K03216
EZ481_RS03075	WP_001148086.1	EZ481_RS03075	energy-coupling factor transporter transmembrane protein EcfT	-0.358325	-0.288574	0.575515	C:GO:0005886; C:GO:0016021	C:plasma membrane; C:integral component of membrane	COG0619	P	Inorganic ion transport and metabolism	K16785	ABC transporters;
EZ481_RS03080	WP_000656519.1	EZ481_RS03080	ABC transporter ATP-binding protein	0.107634	0.383914	0.305232	F:GO:0005524; C:GO:0005887; F:GO:0016887; F:GO:0042626; C:GO:0043190; P:GO:0055085	F:ATP binding; C:integral component of plasma membrane; F:ATPase activity; F:ATPase-coupled transmembrane transporter activity; C:ATP-binding cassette (ABC) transporter complex; P:transmembrane transport	COG1122	P	Inorganic ion transport and metabolism	K16786	ABC transporters;
EZ481_RS03085	WP_000403169.1	EZ481_RS03085	ECF-type riboflavin transporter substrate-binding protein		-0.829149	0.167631	C:GO:0005886; C:GO:0016021	C:plasma membrane; C:integral component of membrane	COG4720	S	Function unknown	K16924
EZ481_RS03090	WP_001063593.1	EZ481_RS03090	DNA-directed RNA polymerase subunit delta	-0.134699	-0.160806	0.749045			COG1912	S	Function unknown
EZ481_RS03095	WP_000691690.1	trkA	Trk system potassium transporter TrkA	-0.463757	0.126371	0.7762	C:GO:0005886; F:GO:0015079; P:GO:0071805	C:plasma membrane; F:potassium ion transmembrane transporter activity; P:potassium ion transmembrane transport	COG0569	P	Inorganic ion transport and metabolism	K03499
EZ481_RS03100	WP_010976430.1	EZ481_RS03100	TrkH family potassium uptake protein	-0.342423	0.972958	0.00529488	C:GO:0005887; F:GO:0015379; F:GO:0046872; P:GO:0071805	C:integral component of plasma membrane; F:potassium:chloride symporter activity; F:metal ion binding; P:potassium ion transmembrane transport	COG0168	P	Inorganic ion transport and metabolism	K03498
EZ481_RS03105	WP_000359747.1	EZ481_RS03105	PTS lactose transporter subunit IIBC		1.16507	0.0105992	C:GO:0005886; F:GO:0008982; P:GO:0009401; C:GO:0016021; P:GO:0034219; F:GO:0103111	C:plasma membrane; F:protein-N(PI)-phosphohistidine-sugar phosphotransferase activity; P:phosphoenolpyruvate-dependent sugar phosphotransferase system; C:integral component of membrane; P:carbohydrate transmembrane transport; F:D-glucosamine PTS permease activity	COG1455	G	Carbohydrate transport and metabolism	K02787	Metabolic pathways;Galactose metabolism;Phosphotransferase system;
EZ481_RS03110	WP_000429432.1	lacG	6-phospho-beta-galactosidase		0.0549549	0.948638
EZ481_RS03120	WP_010976429.1	EZ481_RS03120	DUF4838 domain-containing protein		0.250857	0.753898
EZ481_RS03125	WP_010976428.1	EZ481_RS03125	PTS sugar transporter subunit IIC		0.828879	0.333968
EZ481_RS03130	WP_000628991.1	EZ481_RS03130	ROK family transcriptional regulator		1.07041	0.0280523
EZ481_RS03140	WP_000384133.1	EZ481_RS03140	hypothetical protein		-1.43662	0.00192631
EZ481_RS03150	WP_001812735.1	EZ481_RS03150	hypothetical protein		-1.41792	0.00196996
EZ481_RS03160	WP_000904564.1	dinB	DNA polymerase IV		0.191174	0.629056	F:GO:0000287; F:GO:0003684; F:GO:0003887; C:GO:0005829; P:GO:0006261; P:GO:0009432; P:GO:0042276	F:magnesium ion binding; F:damaged DNA binding; F:DNA-directed DNA polymerase activity; C:cytosol; P:DNA-dependent DNA replication; P:SOS response; P:error-prone translesion synthesis	COG0389	L	Replication, recombination and repair	K02346
EZ481_RS03175	WP_000750634.1	EZ481_RS03175	DUF2207 domain-containing protein	-0.0543577	-1.16824	0.00973879	C:GO:0016021	C:integral component of membrane		S	Function unknown
EZ481_RS03180	WP_001227315.1	EZ481_RS03180	transporter substrate-binding domain-containing protein	-0.101062	-1.20919	8.30121e-05	F:GO:0022857; C:GO:0043190; P:GO:0055085; P:GO:0071705	F:transmembrane transporter activity; C:ATP-binding cassette (ABC) transporter complex; P:transmembrane transport; P:nitrogen compound transport	COG0765	E	Amino acid transport and metabolism	K17073	ABC transporters;
EZ481_RS03185	WP_000189477.1	EZ481_RS03185	amino acid ABC transporter ATP-binding protein	0.219545	-1.69816	3.47885e-07	P:GO:0003333; F:GO:0005524; F:GO:0015426; F:GO:0016887	P:amino acid transmembrane transport; F:ATP binding; F:ATPase-coupled polar amino acid-transporter activity; F:ATPase activity	COG1126	E	Amino acid transport and metabolism	K17076	ABC transporters;
EZ481_RS03190	WP_001130038.1	EZ481_RS03190	hypothetical protein	0.0339261	-0.0827994	0.92501
EZ481_RS03200	WP_000952972.1	ilvA	threonine ammonia-lyase IlvA	-0.199572	0.764397	0.216712	F:GO:0004794; P:GO:0006567; P:GO:0009097; F:GO:0030170	F:L-threonine ammonia-lyase activity; P:threonine catabolic process; P:isoleucine biosynthetic process; F:pyridoxal phosphate binding	COG1171	E	Amino acid transport and metabolism	K01754	Metabolic pathways;Biosynthesis of secondary metabolites;Biosynthesis of antibiotics;Carbon metabolism;Biosynthesis of amino acids;Glycine, serine and threonine metabolism;Valine, leucine and isoleucine biosynthesis;
EZ481_RS03205	WP_001027901.1	EZ481_RS03205	hypothetical protein		-0.167415	0.802671
EZ481_RS03210	WP_001811735.1	EZ481_RS03210	hypothetical protein		0.148401	0.824694
EZ481_RS03215	WP_000218054.1	ilvC	ketol-acid reductoisomerase	0.0367877	0.698167	0.415609	F:GO:0000287; F:GO:0004455; C:GO:0005829; P:GO:0009097; P:GO:0009099; F:GO:0016853; F:GO:0050661; P:GO:0055114	F:magnesium ion binding; F:ketol-acid reductoisomerase activity; C:cytosol; P:isoleucine biosynthetic process; P:valine biosynthetic process; F:isomerase activity; F:NADP binding; P:oxidation-reduction process	COG0059	E	Amino acid transport and metabolism	K00053	Metabolic pathways;Biosynthesis of secondary metabolites;Biosynthesis of antibiotics;2-Oxocarboxylic acid metabolism;Biosynthesis of amino acids;Valine, leucine and isoleucine biosynthesis;Pantothenate and CoA biosynthesis;
EZ481_RS03220	WP_001253803.1	ilvN	acetolactate synthase small subunit	0.812913	0.0230585	0.979127	F:GO:0003984; C:GO:0005829; C:GO:0005948; P:GO:0009097; P:GO:0009099	F:acetolactate synthase activity; C:cytosol; C:acetolactate synthase complex; P:isoleucine biosynthetic process; P:valine biosynthetic process	COG0440	E	Amino acid transport and metabolism	K01653	Metabolic pathways;Biosynthesis of secondary metabolites;Biosynthesis of antibiotics;2-Oxocarboxylic acid metabolism;Biosynthesis of amino acids;Butanoate metabolism;C5-Branched dibasic acid metabolism;Valine, leucine and isoleucine biosynthesis;Pantothenate and CoA biosynthesis;
EZ481_RS03225	WP_134813656.1	EZ481_RS03225	acetolactate synthase large subunit	-0.23976	0.56129	0.380679	F:GO:0000287; F:GO:0003984; P:GO:0009097; P:GO:0009099; F:GO:0030976; F:GO:0050660	F:magnesium ion binding; F:acetolactate synthase activity; P:isoleucine biosynthetic process; P:valine biosynthetic process; F:thiamine pyrophosphate binding; F:flavin adenine dinucleotide binding	COG0028	E	Amino acid transport and metabolism	K01652	Metabolic pathways;Biosynthesis of secondary metabolites;Biosynthesis of antibiotics;2-Oxocarboxylic acid metabolism;Biosynthesis of amino acids;Butanoate metabolism;C5-Branched dibasic acid metabolism;Valine, leucine and isoleucine biosynthesis;Pantothenate and CoA biosynthesis;
EZ481_RS03230	WP_000036666.1	EZ481_RS03230	DAK2 domain-containing protein	-0.0193223	-0.173485	0.780988	F:GO:0004371; P:GO:0006071; P:GO:0016310	F:glycerone kinase activity; P:glycerol metabolic process; P:phosphorylation	COG1461	S	Function unknown	K07030
EZ481_RS03235	WP_000216433.1	EZ481_RS03235	Asp23/Gls24 family envelope stress response protein	-0.69897	-0.934048	0.299981			COG1302	S	Function unknown
EZ481_RS03245	WP_000656846.1	EZ481_RS03245	glycosyltransferase family 8 protein		0.50063	0.55273	F:GO:0016757	F:transferase activity, transferring glycosyl groups	COG1442	M	Cell wall/membrane/envelope biogenesis
EZ481_RS03250	WP_001025419.1	EZ481_RS03250	peptide chain release factor 3	-0.0286059	0.541742	0.265505	F:GO:0003924; F:GO:0005525; C:GO:0005829; P:GO:0006449; F:GO:0016149; F:GO:0016150	F:GTPase activity; F:GTP binding; C:cytosol; P:regulation of translational termination; F:translation release factor activity, codon specific; F:translation release factor activity, codon nonspecific	COG4108	J	Translation, ribosomal structure and biogenesis	K02837
EZ481_RS03255	WP_000705421.1	gatC	Asp-tRNA(Asn)/Glu-tRNA(Gln) amidotransferase subunit GatC	0.302088	1.18114	0.154607	F:GO:0005524; P:GO:0006412; P:GO:0006450; F:GO:0016740; F:GO:0050567	F:ATP binding; P:translation; P:regulation of translational fidelity; F:transferase activity; F:glutaminyl-tRNA synthase (glutamine-hydrolyzing) activity	COG0721	J	Translation, ribosomal structure and biogenesis	K02435	Metabolic pathways;Aminoacyl-tRNA biosynthesis;
EZ481_RS03260	WP_000143735.1	gatA	Asp-tRNA(Asn)/Glu-tRNA(Gln) amidotransferase subunit GatA	-0.131415	1.07209	0.0540914	F:GO:0004040; F:GO:0005524; P:GO:0006412; F:GO:0016740; C:GO:0030956; F:GO:0050567	F:amidase activity; F:ATP binding; P:translation; F:transferase activity; C:glutamyl-tRNA(Gln) amidotransferase complex; F:glutaminyl-tRNA synthase (glutamine-hydrolyzing) activity	COG0154	J	Translation, ribosomal structure and biogenesis	K02433	Metabolic pathways;Aminoacyl-tRNA biosynthesis;
EZ481_RS03265	WP_001008652.1	gatB	Asp-tRNA(Asn)/Glu-tRNA(Gln) amidotransferase subunit GatB	-0.230121	0.692953	0.241776	F:GO:0005524; F:GO:0016740; P:GO:0032543; F:GO:0050567; P:GO:0070681	F:ATP binding; F:transferase activity; P:mitochondrial translation; F:glutaminyl-tRNA synthase (glutamine-hydrolyzing) activity; P:glutaminyl-tRNAGln biosynthesis via transamidation	COG0064	J	Translation, ribosomal structure and biogenesis	K02434	Metabolic pathways;Aminoacyl-tRNA biosynthesis;
EZ481_RS03270	WP_000568640.1	efp	elongation factor P	0.0534682	1.84997	0.0178111	F:GO:0003746; C:GO:0005737; P:GO:0006414; F:GO:0016787	F:translation elongation factor activity; C:cytoplasm; P:translational elongation; F:hydrolase activity	COG0231	J	Translation, ribosomal structure and biogenesis	K02356
EZ481_RS03275	WP_000510591.1	EZ481_RS03275	Asp23/Gls24 family envelope stress response protein	0.248661	-1.7498	4.61674e-05			COG1302	S	Function unknown
EZ481_RS03280	WP_000203654.1	nusB	transcription antitermination factor NusB	0.0347621	1.52945	0.0671431	F:GO:0003723; P:GO:0031564	F:RNA binding; P:transcription antitermination	COG0781	K	Transcription	K03625
EZ481_RS03285	WP_095708380.1	EZ481_RS03285	CPBP family intramembrane metalloprotease		-0.756912	0.209422	P:GO:0006508; F:GO:0008233; C:GO:0016021	P:proteolysis; F:peptidase activity; C:integral component of membrane	COG1266	S	Function unknown
EZ481_RS03295	WP_000148137.1	briC	biofilm-regulating peptide BriC		-0.304668	0.710543
EZ481_RS03310	WP_001173353.1	EZ481_RS03310	acetyl-CoA carboxylase carboxyltransferase subunit beta	-0.0457575	-0.724275	0.161193	F:GO:0003989; F:GO:0005524; P:GO:0006633; F:GO:0008270; C:GO:0009317; F:GO:0016743; P:GO:2001295	F:acetyl-CoA carboxylase activity; F:ATP binding; P:fatty acid biosynthetic process; F:zinc ion binding; C:acetyl-CoA carboxylase complex; F:carboxyl- or carbamoyltransferase activity; P:malonyl-CoA biosynthetic process	COG0777	I	Lipid transport and metabolism	K01963	Metabolic pathways;Biosynthesis of secondary metabolites;Microbial metabolism in diverse environments;Biosynthesis of antibiotics;Carbon metabolism;Fatty acid metabolism;Pyruvate metabolism;Propanoate metabolism;Carbon fixation pathways in prokaryotes;Fatty acid biosynthesis;
EZ481_RS03315	WP_000488674.1	accC	acetyl-CoA carboxylase biotin carboxylase subunit	0.267901	-0.616155	0.309946	F:GO:0003989; F:GO:0004075; F:GO:0005524; P:GO:0006633; F:GO:0046872; P:GO:2001295	F:acetyl-CoA carboxylase activity; F:biotin carboxylase activity; F:ATP binding; P:fatty acid biosynthetic process; F:metal ion binding; P:malonyl-CoA biosynthetic process	COG0439	I	Lipid transport and metabolism	K01961	Metabolic pathways;Biosynthesis of secondary metabolites;Microbial metabolism in diverse environments;Biosynthesis of antibiotics;Carbon metabolism;Fatty acid metabolism;Pyruvate metabolism;Propanoate metabolism;Carbon fixation pathways in prokaryotes;Fatty acid biosynthesis;
EZ481_RS03320	WP_000565514.1	fabZ	3-hydroxyacyl-ACP dehydratase FabZ	0.210634	0.134254	0.871887	C:GO:0005737; P:GO:0006633; F:GO:0008659; P:GO:0009245; F:GO:0047451	C:cytoplasm; P:fatty acid biosynthetic process; F:(3R)-hydroxymyristoyl-[acyl-carrier-protein] dehydratase activity; P:lipid A biosynthetic process; F:3-hydroxyoctanoyl-[acyl-carrier-protein] dehydratase activity	COG0764	I	Lipid transport and metabolism	K02372	Metabolic pathways;Fatty acid metabolism;Fatty acid biosynthesis;Biotin metabolism;
EZ481_RS03325	WP_001052244.1	EZ481_RS03325	acetyl-CoA carboxylase biotin carboxyl carrier protein	0.479317	0.120559	0.888956	F:GO:0003989; P:GO:0006633; C:GO:0009317	F:acetyl-CoA carboxylase activity; P:fatty acid biosynthetic process; C:acetyl-CoA carboxylase complex	COG0511	I	Lipid transport and metabolism	K02160	Metabolic pathways;Biosynthesis of secondary metabolites;Microbial metabolism in diverse environments;Biosynthesis of antibiotics;Carbon metabolism;Fatty acid metabolism;Pyruvate metabolism;Propanoate metabolism;Carbon fixation pathways in prokaryotes;Fatty acid biosynthesis;
EZ481_RS03330	WP_000774063.1	fabF	beta-ketoacyl-[acyl-carrier-protein] synthase II	-0.0175936	-0.190039	0.766568	F:GO:0004315; C:GO:0005829; P:GO:0006633; F:GO:0033817	F:3-oxoacyl-[acyl-carrier-protein] synthase activity; C:cytosol; P:fatty acid biosynthetic process; F:beta-ketoacyl-acyl-carrier-protein synthase II activity	COG0304	I	Lipid transport and metabolism	K09458	Metabolic pathways;Fatty acid metabolism;Fatty acid biosynthesis;Biotin metabolism;
EZ481_RS03335	WP_000763052.1	fabG	3-oxoacyl-[acyl-carrier-protein] reductase	0.487734	0.1787	0.704308	F:GO:0004316; P:GO:0006633; F:GO:0051287; P:GO:0055114; F:GO:0102131; F:GO:0102132	F:3-oxoacyl-[acyl-carrier-protein] reductase (NADPH) activity; P:fatty acid biosynthetic process; F:NAD binding; P:oxidation-reduction process; F:3-oxo-glutaryl-[acp] methyl ester reductase activity; F:3-oxo-pimeloyl-[acp] methyl ester reductase activity		I	Lipid transport and metabolism	K00059	Metabolic pathways;Biosynthesis of antibiotics;Fatty acid metabolism;Fatty acid biosynthesis;Biotin metabolism;Prodigiosin biosynthesis;
EZ481_RS03340	WP_000167624.1	fabD	ACP S-malonyltransferase	-0.172672	-1.51335	0.0314175	F:GO:0004314; C:GO:0005829; P:GO:0006633	F:[acyl-carrier-protein] S-malonyltransferase activity; C:cytosol; P:fatty acid biosynthetic process	COG0331	I	Lipid transport and metabolism	K00645	Metabolic pathways;Biosynthesis of antibiotics;Fatty acid metabolism;Fatty acid biosynthesis;Prodigiosin biosynthesis;
EZ481_RS03345	WP_000857424.1	fabK	enoyl-[acyl-carrier-protein] reductase FabK	0.0680916	-0.383896	0.599924	F:GO:0004318; F:GO:0016631; F:GO:0018580; P:GO:0055114	F:enoyl-[acyl-carrier-protein] reductase (NADH) activity; F:enoyl-[acyl-carrier-protein] reductase activity; F:nitronate monooxygenase activity; P:oxidation-reduction process	COG2070	S	Function unknown	K02371	Metabolic pathways;Fatty acid metabolism;Fatty acid biosynthesis;
EZ481_RS03350	WP_000257841.1	EZ481_RS03350	acyl carrier protein	0.0747496	0.414356	0.64511	F:GO:0000035; F:GO:0000036; C:GO:0005829; P:GO:0006633; P:GO:0009245	F:acyl binding; F:acyl carrier activity; C:cytosol; P:fatty acid biosynthetic process; P:lipid A biosynthetic process	COG0236	I	Lipid transport and metabolism	K02078	Metabolic pathways;Biosynthesis of antibiotics;Biosynthesis of secondary metabolites - unclassified;
EZ481_RS03355	WP_000852948.1	EZ481_RS03355	ketoacyl-ACP synthase III	-0.254785	0.0310755	0.943621	F:GO:0004315; C:GO:0005737; P:GO:0006633; F:GO:0033818	F:3-oxoacyl-[acyl-carrier-protein] synthase activity; C:cytoplasm; P:fatty acid biosynthetic process; F:beta-ketoacyl-acyl-carrier-protein synthase III activity	COG0332	I	Lipid transport and metabolism	K00648	Metabolic pathways;Fatty acid metabolism;Fatty acid biosynthesis;
EZ481_RS03360	WP_000386347.1	EZ481_RS03360	MarR family transcriptional regulator	0.191442	-0.082669	0.924627	F:GO:0003700; P:GO:0006355	F:DNA-binding transcription factor activity; P:regulation of transcription, DNA-templated		K	Transcription
EZ481_RS03365	WP_000400072.1	EZ481_RS03365	enoyl-CoA hydratase	-0.0858109	-1.21303	0.14539	F:GO:0004300; F:GO:0005515; P:GO:0006635; P:GO:0006636; C:GO:0016021; F:GO:0034017	F:enoyl-CoA hydratase activity; F:protein binding; P:fatty acid beta-oxidation; P:unsaturated fatty acid biosynthetic process; C:integral component of membrane; F:trans-2-decenoyl-acyl-carrier-protein isomerase activity	COG1024	I	Lipid transport and metabolism	K18474	Fatty acid biosynthesis;
EZ481_RS03370	WP_073077641.1	EZ481_RS03370	aspartate kinase		1.48099	NA
EZ481_RS03380	WP_000079358.1	EZ481_RS03380	DUF956 family protein	0.60206	0.0926898	0.842879			COG4687	S	Function unknown
EZ481_RS03385	WP_000884256.1	serS	serine--tRNA ligase	-0.102689	0.75206	0.0534728	F:GO:0004828; F:GO:0005524; C:GO:0005737; P:GO:0006434; P:GO:0016260; P:GO:0097056	F:serine-tRNA ligase activity; F:ATP binding; C:cytoplasm; P:seryl-tRNA aminoacylation; P:selenocysteine biosynthetic process; P:selenocysteinyl-tRNA(Sec) biosynthetic process	COG0172	J	Translation, ribosomal structure and biogenesis	K01875	Aminoacyl-tRNA biosynthesis;
EZ481_RS03390	WP_000735962.1	EZ481_RS03390	TDT family transporter	-0.337753	2.28588	7.10256e-06	C:GO:0005886; C:GO:0016021; F:GO:0046583; P:GO:0098655	C:plasma membrane; C:integral component of membrane; F:cation efflux transmembrane transporter activity; P:cation transmembrane transport	COG1275	P	Inorganic ion transport and metabolism	K11041	Staphylococcus aureus infection;
EZ481_RS03395	WP_000206761.1	EZ481_RS03395	carboxymuconolactone decarboxylase family protein	-0.274392	1.93369	0.000159323	F:GO:0004601; F:GO:0051920; P:GO:0055114; P:GO:0098869	F:peroxidase activity; F:peroxiredoxin activity; P:oxidation-reduction process; P:cellular oxidant detoxification	COG2128	S	Function unknown
EZ481_RS03400	WP_000891501.1	EZ481_RS03400	sodium:alanine symporter family protein	-0.452298	1.65703	0.000980028	C:GO:0005886; P:GO:0006814; F:GO:0015655; P:GO:0015808; C:GO:0016021; P:GO:0055085	C:plasma membrane; P:sodium ion transport; F:alanine:sodium symporter activity; P:L-alanine transport; C:integral component of membrane; P:transmembrane transport	COG1115	E	Amino acid transport and metabolism	K03310
EZ481_RS03405	WP_001035008.1	EZ481_RS03405	endonuclease MutS2	-0.110871	1.12732	0.0295017	F:GO:0004519; F:GO:0005524; P:GO:0006298; F:GO:0016887; F:GO:0030983; P:GO:0045910; P:GO:0090305	F:endonuclease activity; F:ATP binding; P:mismatch repair; F:ATPase activity; F:mismatched DNA binding; P:negative regulation of DNA recombination; P:nucleic acid phosphodiester bond hydrolysis	COG1193	L	Replication, recombination and repair	K07456	Mismatch repair;
EZ481_RS03410	WP_000622946.1	EZ481_RS03410	CvpA family protein	-0.130864	1.00786	0.0646132	P:GO:0009403; C:GO:0016021	P:toxin biosynthetic process; C:integral component of membrane	COG1286	S	Function unknown
EZ481_RS03415	WP_000002019.1	zapA	cell division protein ZapA	0.161289	0.685117	0.277017	P:GO:0000917; C:GO:0005737; P:GO:0007049; P:GO:0051301	P:division septum assembly; C:cytoplasm; P:cell cycle; P:cell division		S	Function unknown
EZ481_RS03420	WP_000146861.1	EZ481_RS03420	ribonuclease HIII	-0.236956	-0.218048	0.612067	F:GO:0000287; F:GO:0003723; F:GO:0004523; C:GO:0005737; P:GO:0006298; C:GO:0032299; P:GO:0043137; P:GO:0090502	F:magnesium ion binding; F:RNA binding; F:RNA-DNA hybrid ribonuclease activity; C:cytoplasm; P:mismatch repair; C:ribonuclease H2 complex; P:DNA replication, removal of RNA primer; P:RNA phosphodiester bond hydrolysis, endonucleolytic	COG1039	L	Replication, recombination and repair	K03471	DNA replication;
EZ481_RS03425	WP_134813657.1	lepB	signal peptidase I	-0.374538	0.341287	0.487871	P:GO:0006508; F:GO:0008236; C:GO:0016021	P:proteolysis; F:serine-type peptidase activity; C:integral component of membrane	COG0681	U	Intracellular trafficking, secretion, and vesicular transport	K03100	Protein export;
EZ481_RS03430	WP_000454488.1	EZ481_RS03430	ATP-dependent RecD-like DNA helicase	-0.457816	0.679295	0.0457451	F:GO:0003677; F:GO:0004527; F:GO:0005524; P:GO:0032508; F:GO:0043141; P:GO:0090305	F:DNA binding; F:exonuclease activity; F:ATP binding; P:DNA duplex unwinding; F:ATP-dependent 5'-3' DNA helicase activity; P:nucleic acid phosphodiester bond hydrolysis	COG0507	L	Replication, recombination and repair	K03581	Homologous recombination;
EZ481_RS03435	WP_000116477.1	EZ481_RS03435	trigger factor	-0.158995	-0.601978	0.258048	P:GO:0000413; F:GO:0003755; C:GO:0005737; P:GO:0007049; P:GO:0015031; F:GO:0043022; P:GO:0043335; F:GO:0044183; P:GO:0051083; P:GO:0051301; P:GO:0061077	P:protein peptidyl-prolyl isomerization; F:peptidyl-prolyl cis-trans isomerase activity; C:cytoplasm; P:cell cycle; P:protein transport; F:ribosome binding; P:protein unfolding; F:protein folding chaperone; P:'de novo' cotranslational protein folding; P:cell division; P:chaperone-mediated protein folding	COG0544	O	Posttranslational modification, protein turnover, chaperones	K03545
EZ481_RS03440	WP_001811939.1	EZ481_RS03440	hypothetical protein		-0.782214	0.345013
EZ481_RS03445	WP_000682974.1	EZ481_RS03445	mannitol-1-phosphate 5-dehydrogenase		0.0221444	0.980223
EZ481_RS03450	WP_000764149.1	EZ481_RS03450	PTS mannitol transporter subunit IIA		-0.235417	0.791719
EZ481_RS03455	WP_000927666.1	EZ481_RS03455	transcription antiterminator		0.488449	0.39005
EZ481_RS03460	WP_000391686.1	EZ481_RS03460	PTS mannitol transporter subunit IICBA		0.292955	0.676004
EZ481_RS03470	WP_000771073.1	EZ481_RS03470	choline-binding protein CbpF	non-treated only	0.289079	0.725274	F:GO:0004181; C:GO:0005576; P:GO:0006508; F:GO:0008270; F:GO:0008745; P:GO:0009253; C:GO:0016020; C:GO:0016021; F:GO:0016787; F:GO:0046872	F:metallocarboxypeptidase activity; C:extracellular region; P:proteolysis; F:zinc ion binding; F:N-acetylmuramoyl-L-alanine amidase activity; P:peptidoglycan catabolic process; C:membrane; C:integral component of membrane; F:hydrolase activity; F:metal ion binding	COG5263	S	Function unknown
EZ481_RS03480	WP_001819829.1	EZ481_RS03480	hypothetical protein		0.399282	0.596642			COG3591	E	Amino acid transport and metabolism
EZ481_RS03490	WP_075218746.1	EZ481_RS03490	DNA alkylation repair protein		0.32552	0.542019	P:GO:0008152; F:GO:0016787; F:GO:0016798	P:metabolic process; F:hydrolase activity; F:hydrolase activity, acting on glycosyl bonds	COG4912	L	Replication, recombination and repair
EZ481_RS03500	WP_000698434.1	EZ481_RS03500	response regulator transcription factor	0.36716	3.19594	2.12542e-18	P:GO:0000160; F:GO:0003677; P:GO:0006355	P:phosphorelay signal transduction system; F:DNA binding; P:regulation of transcription, DNA-templated	COG2197	T	Signal transduction mechanisms	K11618	Two-component system;
EZ481_RS03505	WP_000743667.1	EZ481_RS03505	sensor histidine kinase	-0.124939	1.1524	0.00515095	F:GO:0000155; P:GO:0000160; F:GO:0005524; C:GO:0005886; C:GO:0016021; P:GO:0018106; P:GO:0023014; F:GO:0046983	F:phosphorelay sensor kinase activity; P:phosphorelay signal transduction system; F:ATP binding; C:plasma membrane; C:integral component of membrane; P:peptidyl-histidine phosphorylation; P:signal transduction by protein phosphorylation; F:protein dimerization activity	COG4585	T	Signal transduction mechanisms	K11617	Two-component system;
EZ481_RS03510	WP_001224634.1	EZ481_RS03510	transporter		-0.675747	0.374283	C:GO:0016021	C:integral component of membrane	COG4758	S	Function unknown
EZ481_RS03520	WP_000562411.1	EZ481_RS03520	phosphomevalonate kinase	0.217484	0.0979388	0.897404	F:GO:0004631; F:GO:0005524; P:GO:0010142; C:GO:0016021; P:GO:0016310; P:GO:0019287	F:phosphomevalonate kinase activity; F:ATP binding; P:farnesyl diphosphate biosynthetic process, mevalonate pathway; C:integral component of membrane; P:phosphorylation; P:isopentenyl diphosphate biosynthetic process, mevalonate pathway	COG1577	I	Lipid transport and metabolism	K00938	Metabolic pathways;Biosynthesis of secondary metabolites;Biosynthesis of antibiotics;Terpenoid backbone biosynthesis;
EZ481_RS03525	WP_000373458.1	mvaD	diphosphomevalonate decarboxylase	-0.176091	1.93597	0.0118928	F:GO:0004163; F:GO:0005524; C:GO:0005829; F:GO:0016301; P:GO:0016310; P:GO:0019287	F:diphosphomevalonate decarboxylase activity; F:ATP binding; C:cytosol; F:kinase activity; P:phosphorylation; P:isopentenyl diphosphate biosynthetic process, mevalonate pathway	COG3407	I	Lipid transport and metabolism	K01597	Metabolic pathways;Biosynthesis of secondary metabolites;Biosynthesis of antibiotics;Terpenoid backbone biosynthesis;
EZ481_RS03530	WP_000163321.1	mvk	mevalonate kinase	-0.277118	-0.0369581	0.966396	F:GO:0004496; F:GO:0005524; C:GO:0005829; P:GO:0016310; P:GO:0019287	F:mevalonate kinase activity; F:ATP binding; C:cytosol; P:phosphorylation; P:isopentenyl diphosphate biosynthetic process, mevalonate pathway	COG1577	I	Lipid transport and metabolism	K00869	Metabolic pathways;Biosynthesis of secondary metabolites;Biosynthesis of antibiotics;Terpenoid backbone biosynthesis;Peroxisome;
EZ481_RS03535	WP_000771103.1	cbpC	choline-binding protein CbpC	-0.275368	0.160109	0.630054	F:GO:0004181; C:GO:0005576; P:GO:0006508; F:GO:0008270; C:GO:0016020; C:GO:0016021; F:GO:0016740; F:GO:0046872	F:metallocarboxypeptidase activity; C:extracellular region; P:proteolysis; F:zinc ion binding; C:membrane; C:integral component of membrane; F:transferase activity; F:metal ion binding	COG5263	M	Cell wall/membrane/envelope biogenesis
EZ481_RS03540	WP_000518011.1	EZ481_RS03540	response regulator transcription factor	-0.198625	-0.134851	0.763281	F:GO:0000156; P:GO:0000160; F:GO:0000976; F:GO:0001216; F:GO:0001217; C:GO:0005829; C:GO:0032993; P:GO:0045893	F:phosphorelay response regulator activity; P:phosphorelay signal transduction system; F:transcription regulatory region sequence-specific DNA binding; F:DNA-binding transcription activator activity; F:DNA-binding transcription repressor activity; C:cytosol; C:protein-DNA complex; P:positive regulation of transcription, DNA-templated	COG0745	T	Signal transduction mechanisms
EZ481_RS03545	WP_000158781.1	gndA	NADP-dependent phosphogluconate dehydrogenase	-0.131468	-0.808192	0.0441512	F:GO:0004616; C:GO:0005829; P:GO:0006098; F:GO:0042803; P:GO:0046177; F:GO:0050661	F:phosphogluconate dehydrogenase (decarboxylating) activity; C:cytosol; P:pentose-phosphate shunt; F:protein homodimerization activity; P:D-gluconate catabolic process; F:NADP binding	COG0362	G	Carbohydrate transport and metabolism	K00033	Metabolic pathways;Biosynthesis of secondary metabolites;Microbial metabolism in diverse environments;Biosynthesis of antibiotics;Carbon metabolism;Pentose phosphate pathway;Glutathione metabolism;
EZ481_RS03550	WP_000039255.1	mapZ	mid-cell-anchored protein MapZ	0.0469966	-0.941137	0.0563859	F:GO:0005515; C:GO:0005887; P:GO:0007049; P:GO:0051301	F:protein binding; C:integral component of plasma membrane; P:cell cycle; P:cell division				K20073
EZ481_RS03555	WP_000711391.1	EZ481_RS03555	class I SAM-dependent RNA methyltransferase	-0.294634	-0.820689	0.0448068	F:GO:0003723; F:GO:0008990; F:GO:0016423; P:GO:0030488; F:GO:0070043; P:GO:0070476	F:RNA binding; F:rRNA (guanine-N2-)-methyltransferase activity; F:tRNA (guanine) methyltransferase activity; P:tRNA methylation; F:rRNA (guanine-N7-)-methyltransferase activity; P:rRNA (guanine-N7)-methylation	COG0116	L	Replication, recombination and repair	K07444
EZ481_RS03560	-	rnpB	RNase P RNA component class B		-1.08979	0.0184909
EZ481_RS03565	WP_001808467.1	gpsB	cell division regulator GpsB	0.488411	-0.620824	0.0985357	C:GO:0005737; P:GO:0007049; P:GO:0008360; P:GO:0051301	C:cytoplasm; P:cell cycle; P:regulation of cell shape; P:cell division	COG3599	D	Cell cycle control, cell division, chromosome partitioning
EZ481_RS03570	WP_000179549.1	EZ481_RS03570	DUF1273 domain-containing protein	non-treated only	-1.42553	0.00604918	F:GO:0003674; C:GO:0005575; P:GO:0008150	F:molecular_function; C:cellular_component; P:biological_process	COG4474	S	Function unknown
EZ481_RS03575	WP_000248787.1	recU	Holliday junction resolvase RecU	treated only	-0.322707	0.611636	F:GO:0000287; F:GO:0003676; C:GO:0005737; P:GO:0006281; P:GO:0006310; P:GO:0007059; F:GO:0008821; P:GO:0090305	F:magnesium ion binding; F:nucleic acid binding; C:cytoplasm; P:DNA repair; P:DNA recombination; P:chromosome segregation; F:crossover junction endodeoxyribonuclease activity; P:nucleic acid phosphodiester bond hydrolysis	COG3331	S	Function unknown	K03700
EZ481_RS03580	WP_001039991.1	EZ481_RS03580	PBP1A family penicillin-binding protein	-0.171194	0.630805	0.113009	F:GO:0005515; C:GO:0005576; P:GO:0006508; P:GO:0008360; F:GO:0008658; F:GO:0008955; F:GO:0009002; P:GO:0009252; C:GO:0016021; P:GO:0046677; P:GO:0071555	F:protein binding; C:extracellular region; P:proteolysis; P:regulation of cell shape; F:penicillin binding; F:peptidoglycan glycosyltransferase activity; F:serine-type D-Ala-D-Ala carboxypeptidase activity; P:peptidoglycan biosynthetic process; C:integral component of membrane; P:response to antibiotic; P:cell wall organization	COG0744	M	Cell wall/membrane/envelope biogenesis	K05366	Metabolic pathways;Peptidoglycan biosynthesis;beta-Lactam resistance;
EZ481_RS03585	WP_001032523.1	EZ481_RS03585	YSIRK-type signal peptide-containing protein	-0.130334	-0.199339	0.614099	C:GO:0005576; C:GO:0005618; C:GO:0005737; P:GO:0006689; P:GO:0009313; P:GO:0009405; C:GO:0016020; F:GO:0030246; F:GO:0033926; C:GO:0043231; F:GO:0046872; F:GO:0050110; F:GO:0052794; F:GO:0052795; F:GO:0052796	C:extracellular region; C:cell wall; C:cytoplasm; P:ganglioside catabolic process; P:oligosaccharide catabolic process; P:pathogenesis; C:membrane; F:carbohydrate binding; F:glycopeptide alpha-N-acetylgalactosaminidase activity; C:intracellular membrane-bounded organelle; F:metal ion binding; F:mucinaminylserine mucinaminidase activity; F:exo-alpha-(2->3)-sialidase activity; F:exo-alpha-(2->6)-si…		M	Cell wall/membrane/envelope biogenesis	K17624
EZ481_RS03590	WP_013315039.1	EZ481_RS03590	hypothetical protein		0.874172	0.329161
EZ481_RS03595	WP_000842604.1	EZ481_RS03595	peptide ABC transporter substrate-binding protein	0.0574878	-0.781017	0.188416	P:GO:0015833; C:GO:0030288; C:GO:0043190; P:GO:0055085; F:GO:1904680	P:peptide transport; C:outer membrane-bounded periplasmic space; C:ATP-binding cassette (ABC) transporter complex; P:transmembrane transport; F:peptide transmembrane transporter activity	COG4166	E	Amino acid transport and metabolism	K15580	ABC transporters;Quorum sensing;beta-Lactam resistance;
EZ481_RS03600	WP_001811052.1	EZ481_RS03600	hypothetical protein		-0.0867282	0.921324			COG3436	L	Replication, recombination and repair
EZ481_RS03605	WP_078465127.1	EZ481_RS03605	hypothetical protein		-0.140712	0.875366			COG3436	L	Replication, recombination and repair
EZ481_RS03610	WP_075825830.1	EZ481_RS03610	transposase		-0.4699	0.524256			COG3436	L	Replication, recombination and repair
EZ481_RS03615	WP_000600899.1	rfbD	dTDP-4-dehydrorhamnose reductase		-0.0322059	0.967668
EZ481_RS03620	WP_000141499.1	rfbB	dTDP-glucose 4,6-dehydratase		0.513924	0.567206
EZ481_RS03625	WP_000131446.1	EZ481_RS03625	dTDP-4-dehydrorhamnose 3,5-epimerase		1.37679	0.1214
EZ481_RS03630	WP_000676152.1	rfbA	glucose-1-phosphate thymidylyltransferase RfbA		0.993646	0.252259
EZ481_RS03635	WP_001819836.1	EZ481_RS03635	UDP-galactopuranose mutase	-0.2132	0.171276	0.849729	F:GO:0005515; C:GO:0005829; F:GO:0008767; P:GO:0033692; F:GO:0050660; P:GO:0071766	F:protein binding; C:cytosol; F:UDP-galactopyranose mutase activity; P:cellular polysaccharide biosynthetic process; F:flavin adenine dinucleotide binding; P:Actinobacterium-type cell wall biogenesis	COG0562	M	Cell wall/membrane/envelope biogenesis	K01854	Metabolic pathways;Galactose metabolism;Amino sugar and nucleotide sugar metabolism;
EZ481_RS03640	WP_000685095.1	EZ481_RS03640	nucleotide sugar dehydrogenase		0.522311	0.462428
EZ481_RS03645	WP_134813658.1	EZ481_RS03645	polysaccharide biosynthesis protein		1.19986	0.00983021
EZ481_RS03650	WP_000167408.1	EZ481_RS03650	glycosyltransferase family 1 protein		0.777295	0.36555
EZ481_RS03655	WP_010976418.1	EZ481_RS03655	membrane protein		0.20603	0.778987
EZ481_RS03660	WP_001819838.1	EZ481_RS03660	hypothetical protein	-0.0371418	0.447214	0.340348	P:GO:0006260; C:GO:0016021	P:DNA replication; C:integral component of membrane	COG1316	K	Transcription
EZ481_RS03670	WP_001022228.1	EZ481_RS03670	S-ribosylhomocysteinase		0.866031	0.14869	C:GO:0005886; P:GO:0015031; P:GO:0015833; C:GO:0016020; C:GO:0030288; C:GO:0043190; P:GO:0055085; F:GO:1904680	C:plasma membrane; P:protein transport; P:peptide transport; C:membrane; C:outer membrane-bounded periplasmic space; C:ATP-binding cassette (ABC) transporter complex; P:transmembrane transport; F:peptide transmembrane transporter activity	COG4166	E	Amino acid transport and metabolism
EZ481_RS03675	WP_001156772.1	EZ481_RS03675	alpha-glucosidase	-0.182	0.730354	0.11611	F:GO:0004556; F:GO:0004574; C:GO:0005737; P:GO:0009313; F:GO:0043896	F:alpha-amylase activity; F:oligo-1,6-glucosidase activity; C:cytoplasm; P:oligosaccharide catabolic process; F:glucan 1,6-alpha-glucosidase activity	COG0366	G	Carbohydrate transport and metabolism	K01215
EZ481_RS03680	WP_000743599.1	EZ481_RS03680	DUF1846 domain-containing protein	-0.10492	-1.85328	0.0260851	P:GO:0006508; F:GO:0008233	P:proteolysis; F:peptidase activity	COG4868	S	Function unknown
EZ481_RS03685	WP_000032550.1	EZ481_RS03685	S-ribosylhomocysteine lyase	0.0152238	-1.37506	0.104067	F:GO:0005506; P:GO:0009372; F:GO:0043768	F:iron ion binding; P:quorum sensing; F:S-ribosylhomocysteine lyase activity	COG1854	T	Signal transduction mechanisms	K07173	Metabolic pathways;Biosynthesis of amino acids;Cysteine and methionine metabolism;Quorum sensing;Biofilm formation - Vibrio cholerae;Biofilm formation - Escherichia coli;
EZ481_RS03690	WP_001063452.1	EZ481_RS03690	ATP-dependent Clp protease ATP-binding subunit	-0.292797	0.428682	0.291926	F:GO:0005524; P:GO:0006355; P:GO:0006508; F:GO:0008134; F:GO:0008233; P:GO:0009405	F:ATP binding; P:regulation of transcription, DNA-templated; P:proteolysis; F:transcription factor binding; F:peptidase activity; P:pathogenesis	COG0542	O	Posttranslational modification, protein turnover, chaperones	K04086
EZ481_RS03695	WP_000470833.1	EZ481_RS03695	phospho-N-acetylmuramoyl-pentapeptide-transferase	-0.293205	1.25282	0.143497	C:GO:0005887; P:GO:0007049; P:GO:0008360; F:GO:0008963; P:GO:0009252; P:GO:0051301; F:GO:0051992; P:GO:0071555	C:integral component of plasma membrane; P:cell cycle; P:regulation of cell shape; F:phospho-N-acetylmuramoyl-pentapeptide-transferase activity; P:peptidoglycan biosynthetic process; P:cell division; F:UDP-N-acetylmuramoyl-L-alanyl-D-glutamyl-meso-2,6-diaminopimelyl-D-alanyl-D-alanine:undecaprenyl-phosphate transferase activity; P:cell wall organization	COG0472	M	Cell wall/membrane/envelope biogenesis	K01000	Metabolic pathways;Peptidoglycan biosynthesis;Vancomycin resistance;
EZ481_RS03700	WP_000872267.1	EZ481_RS03700	penicillin-binding protein 2X	0.0989253	-0.0271355	0.962275	C:GO:0005887; P:GO:0007049; P:GO:0008360; F:GO:0008658; P:GO:0009252; P:GO:0046677; P:GO:0051301; P:GO:0071555	C:integral component of plasma membrane; P:cell cycle; P:regulation of cell shape; F:penicillin binding; P:peptidoglycan biosynthetic process; P:response to antibiotic; P:cell division; P:cell wall organization	COG0768	M	Cell wall/membrane/envelope biogenesis	K12556	Metabolic pathways;Peptidoglycan biosynthesis;beta-Lactam resistance;
EZ481_RS03705	WP_000818547.1	ftsL	cell division protein FtsL	0.64015	0.347333	0.685447	C:GO:0005887; C:GO:0032153; P:GO:0043093	C:integral component of plasma membrane; C:cell division site; P:FtsZ-dependent cytokinesis	COG4839	D	Cell cycle control, cell division, chromosome partitioning
EZ481_RS03710	WP_000159434.1	rsmH	16S rRNA (cytosine(1402)-N(4))-methyltransferase RsmH	0.386358	1.45425	0.0368667	C:GO:0005737; P:GO:0070475; F:GO:0071424	C:cytoplasm; P:rRNA base methylation; F:rRNA (cytosine-N4-)-methyltransferase activity	COG0275	M	Cell wall/membrane/envelope biogenesis	K03438
EZ481_RS03715	WP_001082472.1	EZ481_RS03715	transcriptional regulator		-0.143603	0.767536	F:GO:0043565	F:sequence-specific DNA binding	COG1476	K	Transcription	K07729
EZ481_RS03720	WP_000711739.1	EZ481_RS03720	hypothetical protein		-0.405199	0.295962	C:GO:0016021	C:integral component of membrane		S	Function unknown
EZ481_RS03730	WP_010976415.1	EZ481_RS03730	LacI family DNA-binding transcriptional regulator	-0.0347621	0.3072	0.556065	F:GO:0003677; P:GO:0006355	F:DNA binding; P:regulation of transcription, DNA-templated	COG1609	K	Transcription
EZ481_RS03735	WP_000657079.1	EZ481_RS03735	alginate lyase family protein		1.08039	0.0799925	F:GO:0016829	F:lyase activity		S	Function unknown
EZ481_RS03740	WP_000381739.1	EZ481_RS03740	preprotein translocase subunit YajC		0.445974	0.56961	C:GO:0016021	C:integral component of membrane	COG1862	U	Intracellular trafficking, secretion, and vesicular transport	K03210	Protein export;Bacterial secretion system;Quorum sensing;
EZ481_RS03745	WP_000148019.1	EZ481_RS03745	PTS mannose/fructose/sorbose transporter family subunit IID		2.52799	1.26574e-05	C:GO:0005887; F:GO:0008982; P:GO:0009401; P:GO:0034219; F:GO:0103111	C:integral component of plasma membrane; F:protein-N(PI)-phosphohistidine-sugar phosphotransferase activity; P:phosphoenolpyruvate-dependent sugar phosphotransferase system; P:carbohydrate transmembrane transport; F:D-glucosamine PTS permease activity	COG3716	G	Carbohydrate transport and metabolism	K02747	Metabolic pathways;Galactose metabolism;Phosphotransferase system;
EZ481_RS03750	WP_000026610.1	EZ481_RS03750	PTS mannose/fructose/sorbose/N-acetylgalactosamine transporter subunit IIC		0.899099	0.0523453	C:GO:0005887; P:GO:0009401; F:GO:0016740	C:integral component of plasma membrane; P:phosphoenolpyruvate-dependent sugar phosphotransferase system; F:transferase activity	COG3715	G	Carbohydrate transport and metabolism	K02746	Metabolic pathways;Galactose metabolism;Phosphotransferase system;
EZ481_RS03755	WP_000178620.1	EZ481_RS03755	PTS system mannose/fructose/N-acetylgalactosamine-transporter subunit IIB	-0.124939	0.187062	0.835117	C:GO:0005737; F:GO:0008982; P:GO:0009401; P:GO:0034219	C:cytoplasm; F:protein-N(PI)-phosphohistidine-sugar phosphotransferase activity; P:phosphoenolpyruvate-dependent sugar phosphotransferase system; P:carbohydrate transmembrane transport	COG3444	G	Carbohydrate transport and metabolism	K02745	Metabolic pathways;Galactose metabolism;Phosphotransferase system;
EZ481_RS03760	WP_000592948.1	EZ481_RS03760	unsaturated chondroitin disaccharide hydrolase		0.336504	0.628478	P:GO:0000272; P:GO:0009405; F:GO:0052757; F:GO:0102212	P:polysaccharide catabolic process; P:pathogenesis; F:chondroitin hydrolase activity; F:unsaturated chondroitin disaccharide hydrolase activity		S	Function unknown	K18581
EZ481_RS03765	WP_000706826.1	EZ481_RS03765	PTS sugar transporter subunit IIA		0.707667	0.423401	P:GO:0009401; C:GO:0016021; F:GO:0016740	P:phosphoenolpyruvate-dependent sugar phosphotransferase system; C:integral component of membrane; F:transferase activity	COG2893	G	Carbohydrate transport and metabolism	K02744	Metabolic pathways;Galactose metabolism;Phosphotransferase system;
EZ481_RS03770	WP_000185874.1	EZ481_RS03770	gluconate 5-dehydrogenase	-0.322219	-0.096737	0.788862	F:GO:0008874; P:GO:0046183; P:GO:0055114	F:gluconate 5-dehydrogenase activity; P:L-idonate catabolic process; P:oxidation-reduction process		S	Function unknown	K00046
EZ481_RS03775	WP_000684777.1	EZ481_RS03775	hypothetical protein	-0.344065	-0.166793	0.646227	P:GO:0005975; F:GO:0016853	P:carbohydrate metabolic process; F:isomerase activity	COG0698	G	Carbohydrate transport and metabolism
EZ481_RS03780	WP_000161491.1	EZ481_RS03780	sugar kinase		0.286739	0.421068	F:GO:0008673; P:GO:0046835	F:2-dehydro-3-deoxygluconokinase activity; P:carbohydrate phosphorylation	COG0524	G	Carbohydrate transport and metabolism	K00874	Metabolic pathways;Microbial metabolism in diverse environments;Carbon metabolism;Pentose phosphate pathway;
EZ481_RS03785	WP_000167287.1	EZ481_RS03785	bifunctional 4-hydroxy-2-oxoglutarate aldolase/2-dehydro-3-deoxy-phosphogluconate aldolase		0.262426	0.507309	F:GO:0008700	F:4-hydroxy-2-oxoglutarate aldolase activity	COG0800	G	Carbohydrate transport and metabolism	K01625	Metabolic pathways;Microbial metabolism in diverse environments;Carbon metabolism;Pentose phosphate pathway;Glyoxylate and dicarboxylate metabolism;
EZ481_RS03790	WP_075825825.1	EZ481_RS03790	PTS cellbiose transporter subunit IIC		-0.0622084	0.925021
EZ481_RS03805	WP_010976414.1	EZ481_RS03805	LPXTG-anchored hyaluronate lyase	non-treated only	0.456937	0.517218	C:GO:0005576; C:GO:0005618; P:GO:0005975; C:GO:0016021; F:GO:0030246; F:GO:0030340	C:extracellular region; C:cell wall; P:carbohydrate metabolic process; C:integral component of membrane; F:carbohydrate binding; F:hyaluronate lyase activity		M	Cell wall/membrane/envelope biogenesis	K01727
EZ481_RS03810	WP_000203066.1	EZ481_RS03810	glutathione peroxidase	non-treated only	-0.6927	0.0469984	F:GO:0004602; C:GO:0005739; C:GO:0005829; P:GO:0034599; P:GO:0055114; P:GO:0098869	F:glutathione peroxidase activity; C:mitochondrion; C:cytosol; P:cellular response to oxidative stress; P:oxidation-reduction process; P:cellular oxidant detoxification	COG0386	O	Posttranslational modification, protein turnover, chaperones	K00432	Metabolic pathways;Arachidonic acid metabolism;Glutathione metabolism;Thyroid hormone synthesis;
EZ481_RS03815	WP_000688713.1	EZ481_RS03815	alpha-xylosidase	-0.294297	0.468807	0.224584	F:GO:0004553; P:GO:0005975	F:hydrolase activity, hydrolyzing O-glycosyl compounds; P:carbohydrate metabolic process	COG1501	G	Carbohydrate transport and metabolism
EZ481_RS03825	WP_000050748.1	EZ481_RS03825	hypothetical protein		-0.579681	0.486525	F:GO:0003677; F:GO:0043565	F:DNA binding; F:sequence-specific DNA binding
EZ481_RS03830	WP_000372712.1	celB	PTS cellobiose transporter subunit IIC		0.459107	0.567978
EZ481_RS03835	WP_000375179.1	EZ481_RS03835	hypothetical protein		1.23828	0.145087
EZ481_RS03840	WP_001070943.1	EZ481_RS03840	PTS cellobiose transporter subunit IIA		-0.929421	0.302436
EZ481_RS03845	WP_001101767.1	EZ481_RS03845	PRD domain-containing protein		0.508959	0.415928
EZ481_RS03850	WP_001029637.1	EZ481_RS03850	PTS cellobiose transporter subunit IIB		-0.780032	0.265467
EZ481_RS03855	WP_000580382.1	EZ481_RS03855	membrane protein		-0.619074	0.491482
EZ481_RS03860	WP_000206473.1	EZ481_RS03860	6-phospho-beta-glucosidase		0.603846	0.454789
EZ481_RS03865	WP_010976413.1	EZ481_RS03865	antibiotic biosynthesis monooxygenase		0.405188	0.651547
EZ481_RS03870	WP_001808852.1	EZ481_RS03870	hypothetical protein		-0.783051	0.338177
EZ481_RS03880	WP_000075973.1	rpsI	30S ribosomal protein S9	-0.131509	0.981569	0.275093	P:GO:0000462; F:GO:0003723; F:GO:0003735; P:GO:0006412; C:GO:0022627	P:maturation of SSU-rRNA from tricistronic rRNA transcript (SSU-rRNA, 5.8S rRNA, LSU-rRNA); F:RNA binding; F:structural constituent of ribosome; P:translation; C:cytosolic small ribosomal subunit	COG0103	J	Translation, ribosomal structure and biogenesis	K02996	Ribosome;
EZ481_RS03890	WP_000886031.1	EZ481_RS03890	hypothetical protein		-0.24712	0.616826				S	Function unknown
EZ481_RS03895	WP_000372525.1	folK	2-amino-4-hydroxy-6-hydroxymethyldihydropteridine diphosphokinase	-0.0623607	1.16608	0.000989367	F:GO:0003848; F:GO:0004150; F:GO:0005524; F:GO:0016301; P:GO:0016310; P:GO:0046654; P:GO:0046656; F:GO:0046872	F:2-amino-4-hydroxy-6-hydroxymethyldihydropteridine diphosphokinase activity; F:dihydroneopterin aldolase activity; F:ATP binding; F:kinase activity; P:phosphorylation; P:tetrahydrofolate biosynthetic process; P:folic acid biosynthetic process; F:metal ion binding	COG0801	H	Coenzyme transport and metabolism	K13940	Metabolic pathways;Folate biosynthesis;
EZ481_RS03900	WP_000380915.1	folE	GTP cyclohydrolase I FolE	0.0712193	0.0628498	0.879046	F:GO:0003934; F:GO:0005525; C:GO:0005737; P:GO:0006729; P:GO:0006730; F:GO:0008270; P:GO:0035998; P:GO:0046654	F:GTP cyclohydrolase I activity; F:GTP binding; C:cytoplasm; P:tetrahydrobiopterin biosynthetic process; P:one-carbon metabolic process; F:zinc ion binding; P:7,8-dihydroneopterin 3'-triphosphate biosynthetic process; P:tetrahydrofolate biosynthetic process	COG0302	H	Coenzyme transport and metabolism	K01495	Metabolic pathways;Folate biosynthesis;
EZ481_RS03905	WP_000658410.1	EZ481_RS03905	bifunctional folylpolyglutamate synthase/dihydrofolate synthase	-0.134699	-0.0485822	0.889629	F:GO:0004326; F:GO:0005524; C:GO:0005737; P:GO:0006761; F:GO:0008841; P:GO:0046901	F:tetrahydrofolylpolyglutamate synthase activity; F:ATP binding; C:cytoplasm; P:dihydrofolate biosynthetic process; F:dihydrofolate synthase activity; P:tetrahydrofolylpolyglutamate biosynthetic process	COG0285	H	Coenzyme transport and metabolism	K11754	Metabolic pathways;Folate biosynthesis;
EZ481_RS03910	WP_010976411.1	folP	dihydropteroate synthase	-0.0601366	-0.115809	0.789081	F:GO:0004156; P:GO:0046654; P:GO:0046656; F:GO:0046872	F:dihydropteroate synthase activity; P:tetrahydrofolate biosynthetic process; P:folic acid biosynthetic process; F:metal ion binding	COG0294	H	Coenzyme transport and metabolism	K00796	Metabolic pathways;Folate biosynthesis;
EZ481_RS03915	WP_010976410.1	EZ481_RS03915	CPBP family intramembrane metalloprotease		-0.361814	0.337299	P:GO:0006508; F:GO:0008233; C:GO:0016021	P:proteolysis; F:peptidase activity; C:integral component of membrane	COG1266	S	Function unknown	K07052
EZ481_RS03935	WP_000649161.1	adhP	alcohol dehydrogenase AdhP	-0.207084	-0.357169	0.369806	F:GO:0004022; C:GO:0005737; P:GO:0006067; P:GO:0006116; P:GO:0006974; F:GO:0008270; P:GO:0045471; P:GO:0046187; F:GO:0047639	F:alcohol dehydrogenase (NAD) activity; C:cytoplasm; P:ethanol metabolic process; P:NADH oxidation; P:cellular response to DNA damage stimulus; F:zinc ion binding; P:response to ethanol; P:acetaldehyde catabolic process; F:alcohol oxidase activity	COG1064	C	Energy production and conversion	K13953	Metabolic pathways;Biosynthesis of secondary metabolites;Microbial metabolism in diverse environments;Biosynthesis of antibiotics;Degradation of aromatic compounds;Glycolysis / Gluconeogenesis;Fatty acid degradation;Tyrosine metabolism;Retinol metabolism;Chloroalkane and chloroalkene degradation;Naphthalene degradation;Metabolism of xenobiotics by cytochrome P450;Drug metabolism - cytochrome P450;
EZ481_RS03940	WP_000021975.1	manX	PTS mannose transporter subunit IIAB	-0.0262438	-0.169128	0.663222	C:GO:0005737; F:GO:0008982; P:GO:0009401; C:GO:0016021; P:GO:0034219; F:GO:0103111	C:cytoplasm; F:protein-N(PI)-phosphohistidine-sugar phosphotransferase activity; P:phosphoenolpyruvate-dependent sugar phosphotransferase system; C:integral component of membrane; P:carbohydrate transmembrane transport; F:D-glucosamine PTS permease activity	COG2893	G	Carbohydrate transport and metabolism	K02793	Metabolic pathways;Fructose and mannose metabolism;Amino sugar and nucleotide sugar metabolism;Phosphotransferase system;
EZ481_RS03945	WP_000022715.1	EZ481_RS03945	PTS mannose/fructose/sorbose transporter subunit IIC	-0.0643808	0.494481	0.279839	C:GO:0005887; F:GO:0008982; P:GO:0009401; P:GO:0034219; F:GO:0103111	C:integral component of plasma membrane; F:protein-N(PI)-phosphohistidine-sugar phosphotransferase activity; P:phosphoenolpyruvate-dependent sugar phosphotransferase system; P:carbohydrate transmembrane transport; F:D-glucosamine PTS permease activity	COG3715	G	Carbohydrate transport and metabolism	K02795	Metabolic pathways;Fructose and mannose metabolism;Amino sugar and nucleotide sugar metabolism;Phosphotransferase system;
EZ481_RS03950	WP_000136861.1	EZ481_RS03950	PTS mannose/fructose/sorbose transporter family subunit IID	-0.0557252	0.711675	0.119532	C:GO:0005887; F:GO:0008982; P:GO:0009401; P:GO:0034219; F:GO:0103111	C:integral component of plasma membrane; F:protein-N(PI)-phosphohistidine-sugar phosphotransferase activity; P:phosphoenolpyruvate-dependent sugar phosphotransferase system; P:carbohydrate transmembrane transport; F:D-glucosamine PTS permease activity	COG3716	G	Carbohydrate transport and metabolism	K02796	Metabolic pathways;Fructose and mannose metabolism;Amino sugar and nucleotide sugar metabolism;Phosphotransferase system;
EZ481_RS03955	WP_000991674.1	pepC	aminopeptidase C	-0.235127	0.448169	0.222209	F:GO:0004177; F:GO:0004197; C:GO:0005737; P:GO:0006508; P:GO:0009636; P:GO:0043418	F:aminopeptidase activity; F:cysteine-type endopeptidase activity; C:cytoplasm; P:proteolysis; P:response to toxic substance; P:homocysteine catabolic process	COG3579	E	Amino acid transport and metabolism	K01372
EZ481_RS03960	WP_001809471.1	EZ481_RS03960	hypothetical protein		0.563037	0.439382
EZ481_RS03965	WP_001234884.1	EZ481_RS03965	rRNA pseudouridine synthase	-0.0266522	1.34376	0.0288643	P:GO:0000455; F:GO:0003723; C:GO:0005829; F:GO:0009982; F:GO:0016829	P:enzyme-directed rRNA pseudouridine synthesis; F:RNA binding; C:cytosol; F:pseudouridine synthase activity; F:lyase activity	COG1187	J	Translation, ribosomal structure and biogenesis	K06183
EZ481_RS03970	WP_000901567.1	EZ481_RS03970	GlsB/YeaQ/YmgE family stress response membrane protein		0.163852	0.814073	C:GO:0016021	C:integral component of membrane	COG2261	S	Function unknown
EZ481_RS03975	WP_000243931.1	EZ481_RS03975	aminopeptidase	-0.201936	-0.922563	0.043757	F:GO:0004177; P:GO:0006508	F:aminopeptidase activity; P:proteolysis	COG2309	E	Amino acid transport and metabolism	K19689
EZ481_RS03980	WP_000776632.1	EZ481_RS03980	hypothetical protein		-0.920888	0.148718	C:GO:0016020; C:GO:0016021	C:membrane; C:integral component of membrane
EZ481_RS03985	WP_000913054.1	EZ481_RS03985	type II toxin-antitoxin system YafQ family toxin		0.436751	0.561217	F:GO:0005515; P:GO:0006402; P:GO:0006415; F:GO:0016892; C:GO:0032993; F:GO:0043022; F:GO:0043565; P:GO:0044010; P:GO:0046677; P:GO:0090502	F:protein binding; P:mRNA catabolic process; P:translational termination; F:endoribonuclease activity, producing 3'-phosphomonoesters; C:protein-DNA complex; F:ribosome binding; F:sequence-specific DNA binding; P:single-species biofilm formation; P:response to antibiotic; P:RNA phosphodiester bond hydrolysis, endonucleolytic				K19157
EZ481_RS03990	WP_000041497.1	EZ481_RS03990	type II toxin-antitoxin system RelB/DinJ family antitoxin	treated only	0.436751	0.561217	F:GO:0000986; F:GO:0005509; P:GO:0006355; F:GO:0015643; P:GO:0044010	F:bacterial-type proximal promoter sequence-specific DNA binding; F:calcium ion binding; P:regulation of transcription, DNA-templated; F:toxic substance binding; P:single-species biofilm formation	COG3077	L	Replication, recombination and repair	K07473
EZ481_RS04000	WP_000090344.1	fusA	elongation factor G	-0.196558	-1.074	0.0845297	F:GO:0003746; F:GO:0003924; F:GO:0005515; F:GO:0005525; C:GO:0005737; P:GO:0006414	F:translation elongation factor activity; F:GTPase activity; F:protein binding; F:GTP binding; C:cytoplasm; P:translational elongation	COG0480	J	Translation, ribosomal structure and biogenesis	K02355
EZ481_RS04005	WP_000087873.1	rpsG	30S ribosomal protein S7	0.207902	-0.164822	0.797628	P:GO:0000028; F:GO:0000049; F:GO:0003729; F:GO:0003735; P:GO:0006412; F:GO:0019843; C:GO:0022627	P:ribosomal small subunit assembly; F:tRNA binding; F:mRNA binding; F:structural constituent of ribosome; P:translation; F:rRNA binding; C:cytosolic small ribosomal subunit	COG0049	J	Translation, ribosomal structure and biogenesis	K02992	Ribosome;
EZ481_RS04010	WP_001142332.1	EZ481_RS04010	30S ribosomal protein S12	-0.0521162	-0.482623	0.574728	F:GO:0000049; F:GO:0003735; P:GO:0006412; C:GO:0015935; F:GO:0019843; P:GO:0046677	F:tRNA binding; F:structural constituent of ribosome; P:translation; C:small ribosomal subunit; F:rRNA binding; P:response to antibiotic	COG0048	J	Translation, ribosomal structure and biogenesis	K02950	Ribosome;
EZ481_RS04015	WP_001808847.1	EZ481_RS04015	hypothetical protein		0.968341	0.248249
EZ481_RS04020	WP_001232763.1	spuA	LPXTG-anchored pullulanase SpuA	-0.119975	0.754274	0.0435509	F:GO:0004556; C:GO:0005576; C:GO:0005618; P:GO:0005975; C:GO:0016021; F:GO:0030246; F:GO:0103025	F:alpha-amylase activity; C:extracellular region; C:cell wall; P:carbohydrate metabolic process; C:integral component of membrane; F:carbohydrate binding; F:alpha-amylase activity (releasing maltohexaose)	COG1523	G	Carbohydrate transport and metabolism
EZ481_RS04025	WP_000229772.1	EZ481_RS04025	LLM class flavin-dependent oxidoreductase	0.206629	-0.492591	0.497094	C:GO:0005829; F:GO:0016705; P:GO:0055114	C:cytosol; F:oxidoreductase activity, acting on paired donors, with incorporation or reduction of molecular oxygen; P:oxidation-reduction process	COG2141	C	Energy production and conversion
EZ481_RS04030	WP_000334246.1	glmS	glutamine--fructose-6-phosphate transaminase (isomerizing)	-0.0476355	-0.133019	0.841671	F:GO:0004360; C:GO:0005829; P:GO:0005975; P:GO:0006002; P:GO:0006047; P:GO:0006487; P:GO:0006541; F:GO:0097367	F:glutamine-fructose-6-phosphate transaminase (isomerizing) activity; C:cytosol; P:carbohydrate metabolic process; P:fructose 6-phosphate metabolic process; P:UDP-N-acetylglucosamine metabolic process; P:protein N-linked glycosylation; P:glutamine metabolic process; F:carbohydrate derivative binding	COG0449	M	Cell wall/membrane/envelope biogenesis	K00820	Metabolic pathways;Biosynthesis of antibiotics;Amino sugar and nucleotide sugar metabolism;Alanine, aspartate and glutamate metabolism;Insulin resistance;
EZ481_RS04035	WP_000943526.1	EZ481_RS04035	glycoside hydrolase family 1 protein	non-treated only	2.17217	4.06042e-09	C:GO:0005829; F:GO:0008422; P:GO:0016052; F:GO:0102483	C:cytosol; F:beta-glucosidase activity; P:carbohydrate catabolic process; F:scopolin beta-glucosidase activity	COG2723	G	Carbohydrate transport and metabolism	K01223	Glycolysis / Gluconeogenesis;Starch and sucrose metabolism;
EZ481_RS04040	WP_000814078.1	EZ481_RS04040	proline--tRNA ligase	-0.189263	0.660249	0.413438	F:GO:0002161; F:GO:0004827; F:GO:0005524; C:GO:0005829; P:GO:0006433; P:GO:0106074	F:aminoacyl-tRNA editing activity; F:proline-tRNA ligase activity; F:ATP binding; C:cytosol; P:prolyl-tRNA aminoacylation; P:aminoacyl-tRNA metabolism involved in translational fidelity	COG0442	J	Translation, ribosomal structure and biogenesis	K01881	Aminoacyl-tRNA biosynthesis;
EZ481_RS04045	WP_000900660.1	rseP	RIP metalloprotease RseP	-0.0624011	1.34871	0.0112666	F:GO:0004222; C:GO:0005886; P:GO:0006508; C:GO:0016021; F:GO:0046872	F:metalloendopeptidase activity; C:plasma membrane; P:proteolysis; C:integral component of membrane; F:metal ion binding	COG0750	M	Cell wall/membrane/envelope biogenesis	K11749	Cell cycle - Caulobacter;
EZ481_RS04050	WP_000189869.1	EZ481_RS04050	phosphatidate cytidylyltransferase	non-treated only	0.371234	0.535804	F:GO:0004605; C:GO:0005886; C:GO:0016021; P:GO:0016024	F:phosphatidate cytidylyltransferase activity; C:plasma membrane; C:integral component of membrane; P:CDP-diacylglycerol biosynthetic process	COG0575	I	Lipid transport and metabolism	K00981	Metabolic pathways;Biosynthesis of secondary metabolites;Glycerophospholipid metabolism;Phosphatidylinositol signaling system;
EZ481_RS04055	WP_000466719.1	EZ481_RS04055	isoprenyl transferase	0.0978363	0.97764	0.0926382	F:GO:0000287; F:GO:0002094; C:GO:0005829; F:GO:0008834; P:GO:0016094; F:GO:0030145	F:magnesium ion binding; F:polyprenyltransferase activity; C:cytosol; F:di-trans,poly-cis-decaprenylcistransferase activity; P:polyprenol biosynthetic process; F:manganese ion binding	COG0020	I	Lipid transport and metabolism	K00806	Biosynthesis of secondary metabolites;Terpenoid backbone biosynthesis;
EZ481_RS04060	WP_001098896.1	EZ481_RS04060	nucleotidyltransferase family protein	treated only	-0.162062	0.844323	F:GO:0003674; C:GO:0005575; P:GO:0008150; F:GO:0016740	F:molecular_function; C:cellular_component; P:biological_process; F:transferase activity	COG3575	G	Carbohydrate transport and metabolism	K09962
EZ481_RS04065	WP_001809468.1	ruvB	Holliday junction branch migration DNA helicase RuvB	-0.129402	0.066995	0.912158	F:GO:0003677; F:GO:0005524; P:GO:0006281; P:GO:0006310; F:GO:0009378; P:GO:0009432; P:GO:0032508	F:DNA binding; F:ATP binding; P:DNA repair; P:DNA recombination; F:four-way junction helicase activity; P:SOS response; P:DNA duplex unwinding	COG2255	L	Replication, recombination and repair	K03551	Homologous recombination;
EZ481_RS04070	WP_000970381.1	EZ481_RS04070	type I toxin-antitoxin system Fst family toxin		-0.697028	0.217462
EZ481_RS04075	WP_000628392.1	EZ481_RS04075	N-acetyltransferase		-0.527769	0.55835	F:GO:0008999; P:GO:0017189	F:ribosomal-protein-alanine N-acetyltransferase activity; P:N-terminal peptidyl-alanine acetylation	COG0454	K	Transcription
EZ481_RS04080	WP_001144910.1	EZ481_RS04080	N-acetyltransferase	-0.146128	0.445948	0.505126	F:GO:0008999; P:GO:0017198; F:GO:1990189	F:ribosomal-protein-alanine N-acetyltransferase activity; P:N-terminal peptidyl-serine acetylation; F:peptide-serine-N-acetyltransferase activity	COG1670	J	Translation, ribosomal structure and biogenesis
EZ481_RS04085	WP_000011789.1	EZ481_RS04085	leucine--tRNA ligase	-0.0600969	0.34173	0.661353	F:GO:0002161; F:GO:0004823; F:GO:0005524; C:GO:0005739; P:GO:0006429; P:GO:0032543; P:GO:0106074	F:aminoacyl-tRNA editing activity; F:leucine-tRNA ligase activity; F:ATP binding; C:mitochondrion; P:leucyl-tRNA aminoacylation; P:mitochondrial translation; P:aminoacyl-tRNA metabolism involved in translational fidelity	COG0495	J	Translation, ribosomal structure and biogenesis	K01869	Aminoacyl-tRNA biosynthesis;
EZ481_RS04090	WP_001217828.1	EZ481_RS04090	glycerol dehydrogenase	-0.0287026	-0.118276	0.871916	C:GO:0005829; F:GO:0008888; F:GO:0019147; P:GO:0019588; F:GO:0042802; F:GO:0046872; P:GO:0051596	C:cytosol; F:glycerol dehydrogenase [NAD+] activity; F:(R)-aminopropanol dehydrogenase activity; P:anaerobic glycerol catabolic process; F:identical protein binding; F:metal ion binding; P:methylglyoxal catabolic process	COG0371	C	Energy production and conversion	K00005	Metabolic pathways;Propanoate metabolism;Glycerolipid metabolism;
EZ481_RS04095	WP_000395429.1	EZ481_RS04095	fructose-6-phosphate aldolase	-0.129439	0.623093	0.456801	F:GO:0004801; C:GO:0005737; P:GO:0005975; P:GO:0006098; F:GO:0097023	F:sedoheptulose-7-phosphate:D-glyceraldehyde-3-phosphate glyceronetransferase activity; C:cytoplasm; P:carbohydrate metabolic process; P:pentose-phosphate shunt; F:fructose 6-phosphate aldolase activity	COG0176	G	Carbohydrate transport and metabolism
EZ481_RS04100	WP_000248305.1	EZ481_RS04100	glycyl radical protein	-0.0401172	0.0562759	0.911854	C:GO:0005829; P:GO:0005975; F:GO:0008861; F:GO:0016829	C:cytosol; P:carbohydrate metabolic process; F:formate C-acetyltransferase activity; F:lyase activity	COG1882	C	Energy production and conversion	K00656	Metabolic pathways;Microbial metabolism in diverse environments;Pyruvate metabolism;Propanoate metabolism;Butanoate metabolism;
EZ481_RS04105	WP_010976407.1	EZ481_RS04105	PTS sugar transporter subunit IIC	non-treated only	0.335502	0.533841	C:GO:0005886; F:GO:0008982; P:GO:0009401; C:GO:0016021; P:GO:0034219	C:plasma membrane; F:protein-N(PI)-phosphohistidine-sugar phosphotransferase activity; P:phosphoenolpyruvate-dependent sugar phosphotransferase system; C:integral component of membrane; P:carbohydrate transmembrane transport	COG1455	G	Carbohydrate transport and metabolism	K02761	Starch and sucrose metabolism;Phosphotransferase system;
EZ481_RS04110	WP_134813659.1	EZ481_RS04110	PTS sugar transporter subunit IIB		-0.834135	0.321312	F:GO:0008982; P:GO:0009401; P:GO:0034219; F:GO:0103111	F:protein-N(PI)-phosphohistidine-sugar phosphotransferase activity; P:phosphoenolpyruvate-dependent sugar phosphotransferase system; P:carbohydrate transmembrane transport; F:D-glucosamine PTS permease activity	COG1440	G	Carbohydrate transport and metabolism	K02760	Starch and sucrose metabolism;Phosphotransferase system;
EZ481_RS04115	WP_000425250.1	EZ481_RS04115	PTS lactose/cellobiose transporter subunit IIA		1.21779	0.158669	F:GO:0008982; P:GO:0009401; P:GO:0034219; F:GO:0046872; F:GO:0103111	F:protein-N(PI)-phosphohistidine-sugar phosphotransferase activity; P:phosphoenolpyruvate-dependent sugar phosphotransferase system; P:carbohydrate transmembrane transport; F:metal ion binding; F:D-glucosamine PTS permease activity	COG1447	G	Carbohydrate transport and metabolism	K02759	Starch and sucrose metabolism;Phosphotransferase system;
EZ481_RS04120	WP_001070840.1	EZ481_RS04120	sugar-binding transcriptional regulator	-0.244914	-0.510911	0.518551	F:GO:0030246	F:carbohydrate binding	COG2390	K	Transcription
EZ481_RS04125	WP_010976406.1	EZ481_RS04125	DeoR/GlpR transcriptional regulator	-0.0478606	0.00115357	0.99846	F:GO:0003677; F:GO:0003700; P:GO:0006355	F:DNA binding; F:DNA-binding transcription factor activity; P:regulation of transcription, DNA-templated	COG1349	K	Transcription
EZ481_RS04130	WP_000406170.1	EZ481_RS04130	glycyl-radical enzyme activating protein		0.34714	0.429447	F:GO:0016829; F:GO:0043365; F:GO:0051539; P:GO:0055114	F:lyase activity; F:[formate-C-acetyltransferase]-activating enzyme activity; F:4 iron, 4 sulfur cluster binding; P:oxidation-reduction process	COG1180	O	Posttranslational modification, protein turnover, chaperones	K04069
EZ481_RS04135	WP_001809467.1	EZ481_RS04135	AraC family transcriptional regulator		-0.14229	0.835826	F:GO:0003700; P:GO:0006355; P:GO:0007165; F:GO:0016301; F:GO:0043565	F:DNA-binding transcription factor activity; P:regulation of transcription, DNA-templated; P:signal transduction; F:kinase activity; F:sequence-specific DNA binding	COG4753	K	Transcription
EZ481_RS04145	WP_000215794.1	EZ481_RS04145	extracellular solute-binding protein	treated only	0.353512	0.451443	C:GO:0016020	C:membrane	COG1840	P	Inorganic ion transport and metabolism	K02012	ABC transporters;
EZ481_RS04150	WP_001289363.1	EZ481_RS04150	ABC transporter ATP-binding protein		0.220308	0.518192	F:GO:0000166; P:GO:0006826; F:GO:0008324; F:GO:0015417; P:GO:0015846; F:GO:0042625; C:GO:0043190; P:GO:0055072; P:GO:0055085	F:nucleotide binding; P:iron ion transport; F:cation transmembrane transporter activity; F:ATPase-coupled polyamine transmembrane transporter activity; P:polyamine transport; F:ATPase-coupled ion transmembrane transporter activity; C:ATP-binding cassette (ABC) transporter complex; P:iron ion homeostasis; P:transmembrane transport	COG3842	P	Inorganic ion transport and metabolism	K02010	ABC transporters;
EZ481_RS04155	WP_001856063.1	EZ481_RS04155	iron ABC transporter permease		0.219042	0.586754	C:GO:0005886; C:GO:0016021; P:GO:0055085	C:plasma membrane; C:integral component of membrane; P:transmembrane transport	COG1178	P	Inorganic ion transport and metabolism	K02011	ABC transporters;
EZ481_RS04160	WP_010976405.1	EZ481_RS04160	iron ABC transporter permease		0.0182539	0.95584	C:GO:0005886; C:GO:0016021; P:GO:0055085	C:plasma membrane; C:integral component of membrane; P:transmembrane transport	COG1178	P	Inorganic ion transport and metabolism	K02011	ABC transporters;
EZ481_RS04170	WP_000354918.1	EZ481_RS04170	PFL family protein	0.0221816	-0.024539	0.970824			COG2848	S	Function unknown	K09157
EZ481_RS04175	WP_000644124.1	EZ481_RS04175	ACT domain-containing protein	0.063794	-0.0365252	0.96778	C:GO:0005829; P:GO:0006351	C:cytosol; P:transcription, DNA-templated	COG3830	T	Signal transduction mechanisms	K07166
EZ481_RS04180	WP_000331493.1	EZ481_RS04180	50S ribosomal protein L17	0.403609	-0.293146	0.732397	F:GO:0003735; P:GO:0006412; C:GO:0022625	F:structural constituent of ribosome; P:translation; C:cytosolic large ribosomal subunit	COG0203	J	Translation, ribosomal structure and biogenesis	K02879	Ribosome;
EZ481_RS04185	WP_000568988.1	EZ481_RS04185	DNA-directed RNA polymerase subunit alpha	-0.0201128	1.15796	0.13458	F:GO:0003677; F:GO:0003899; C:GO:0005737; P:GO:0006351; F:GO:0046983	F:DNA binding; F:DNA-directed 5'-3' RNA polymerase activity; C:cytoplasm; P:transcription, DNA-templated; F:protein dimerization activity	COG0202	K	Transcription	K03040	RNA polymerase;
EZ481_RS04190	WP_001118385.1	rpsK	30S ribosomal protein S11	0.515905	-1.17179	0.194977	P:GO:0000028; P:GO:0000462; F:GO:0003735; P:GO:0006412; C:GO:0022627; F:GO:0048027; F:GO:0070181	P:ribosomal small subunit assembly; P:maturation of SSU-rRNA from tricistronic rRNA transcript (SSU-rRNA, 5.8S rRNA, LSU-rRNA); F:structural constituent of ribosome; P:translation; C:cytosolic small ribosomal subunit; F:mRNA 5'-UTR binding; F:small ribosomal subunit rRNA binding	COG0100	J	Translation, ribosomal structure and biogenesis	K02948	Ribosome;
EZ481_RS04195	WP_000090781.1	rpsM	30S ribosomal protein S13	-0.131484	-0.138824	0.871497	F:GO:0000049; F:GO:0003735; C:GO:0005829; C:GO:0005840; P:GO:0006412; F:GO:0019843	F:tRNA binding; F:structural constituent of ribosome; C:cytosol; C:ribosome; P:translation; F:rRNA binding	COG0099	J	Translation, ribosomal structure and biogenesis	K02952	Ribosome;
EZ481_RS04200	WP_001808836.1	rpmJ	50S ribosomal protein L36		0.288026	0.730811
EZ481_RS04205	WP_001029883.1	infA	translation initiation factor IF-1	0.420701	0.402676	0.655157	F:GO:0003743; C:GO:0005829; P:GO:0006413; C:GO:0009986; F:GO:0016787; F:GO:0019843; F:GO:0043022; F:GO:2001065	F:translation initiation factor activity; C:cytosol; P:translational initiation; C:cell surface; F:hydrolase activity; F:rRNA binding; F:ribosome binding; F:mannan binding	COG0361	J	Translation, ribosomal structure and biogenesis	K02518
EZ481_RS04210	WP_001050431.1	EZ481_RS04210	adenylate kinase	0.0257288	-0.201798	0.822342	F:GO:0004017; F:GO:0005524; C:GO:0005737; P:GO:0015949; P:GO:0016310; P:GO:0044209; F:GO:0046872; P:GO:0046940	F:adenylate kinase activity; F:ATP binding; C:cytoplasm; P:nucleobase-containing small molecule interconversion; P:phosphorylation; P:AMP salvage; F:metal ion binding; P:nucleoside monophosphate phosphorylation	COG0563	F	Nucleotide transport and metabolism	K00939	Metabolic pathways;Biosynthesis of secondary metabolites;Biosynthesis of antibiotics;Purine metabolism;Thiamine metabolism;
EZ481_RS04215	WP_000465397.1	secY	preprotein translocase subunit SecY	-0.0677518	0.443576	0.49855	F:GO:0005048; C:GO:0005887; P:GO:0006616; F:GO:0008320; C:GO:0031522; P:GO:0043952	F:signal sequence binding; C:integral component of plasma membrane; P:SRP-dependent cotranslational protein targeting to membrane, translocation; F:protein transmembrane transporter activity; C:cell envelope Sec protein transport complex; P:protein transport by the Sec complex	COG0201	U	Intracellular trafficking, secretion, and vesicular transport	K03076	Protein export;Bacterial secretion system;Quorum sensing;
EZ481_RS04220	WP_000766087.1	EZ481_RS04220	50S ribosomal protein L15	-0.210979	-0.0117692	0.989564	F:GO:0003735; P:GO:0006412; F:GO:0019843; C:GO:0022625	F:structural constituent of ribosome; P:translation; F:rRNA binding; C:cytosolic large ribosomal subunit	COG0200	J	Translation, ribosomal structure and biogenesis	K02876	Ribosome;
EZ481_RS04230	WP_000874201.1	EZ481_RS04230	30S ribosomal protein S5	0.148671	0.409859	0.643477	F:GO:0003735; P:GO:0006412; F:GO:0019843; C:GO:0022627; P:GO:0046677	F:structural constituent of ribosome; P:translation; F:rRNA binding; C:cytosolic small ribosomal subunit; P:response to antibiotic	COG0098	J	Translation, ribosomal structure and biogenesis	K02988	Ribosome;
EZ481_RS04235	WP_134813660.1	EZ481_RS04235	50S ribosomal protein L18	0.241553	0.166724	0.85173	F:GO:0003735; P:GO:0006364; P:GO:0006412; F:GO:0008097; C:GO:0022625	F:structural constituent of ribosome; P:rRNA processing; P:translation; F:5S rRNA binding; C:cytosolic large ribosomal subunit	COG0256	J	Translation, ribosomal structure and biogenesis	K02881	Ribosome;
EZ481_RS04240	WP_000086633.1	EZ481_RS04240	50S ribosomal protein L6	0.264688	0.21314	0.790532	P:GO:0002181; F:GO:0003735; F:GO:0019843; C:GO:0022625	P:cytoplasmic translation; F:structural constituent of ribosome; F:rRNA binding; C:cytosolic large ribosomal subunit	COG0097	J	Translation, ribosomal structure and biogenesis	K02933	Ribosome;
EZ481_RS04245	WP_000245505.1	rpsH	30S ribosomal protein S8	0.350273	-0.111554	0.901385	F:GO:0003735; P:GO:0006412; F:GO:0019843; C:GO:0022627	F:structural constituent of ribosome; P:translation; F:rRNA binding; C:cytosolic small ribosomal subunit	COG0096	J	Translation, ribosomal structure and biogenesis	K02994	Ribosome;
EZ481_RS04250	WP_001085703.1	rpsN	30S ribosomal protein S14	0.138634	0.481046	0.578224	F:GO:0003735; C:GO:0005840; P:GO:0006412; F:GO:0019843	F:structural constituent of ribosome; C:ribosome; P:translation; F:rRNA binding	COG0199	J	Translation, ribosomal structure and biogenesis	K02954	Ribosome;
EZ481_RS04255	WP_000013542.1	rplE	50S ribosomal protein L5	0.534836	1.84359	0.0178465	P:GO:0000027; F:GO:0000049; F:GO:0003735; P:GO:0006412; F:GO:0019843; C:GO:0022625	P:ribosomal large subunit assembly; F:tRNA binding; F:structural constituent of ribosome; P:translation; F:rRNA binding; C:cytosolic large ribosomal subunit	COG0094	J	Translation, ribosomal structure and biogenesis	K02931	Ribosome;
EZ481_RS04260	WP_000497691.1	EZ481_RS04260	50S ribosomal protein L24	0.18527	1.13642	0.0125339	F:GO:0003735; P:GO:0006412; F:GO:0019843; C:GO:0022625	F:structural constituent of ribosome; P:translation; F:rRNA binding; C:cytosolic large ribosomal subunit	COG0198	J	Translation, ribosomal structure and biogenesis	K02895	Ribosome;
EZ481_RS04265	WP_000616545.1	rplN	50S ribosomal protein L14	0.0609302	0.0961766	0.909164	F:GO:0003735; P:GO:0006412; C:GO:0022625; F:GO:0070180	F:structural constituent of ribosome; P:translation; C:cytosolic large ribosomal subunit; F:large ribosomal subunit rRNA binding	COG0093	J	Translation, ribosomal structure and biogenesis	K02874	Ribosome;
EZ481_RS04270	WP_000440801.1	rpsQ	30S ribosomal protein S17	0.362413	-0.00292993	0.997077	F:GO:0003735; P:GO:0006412; F:GO:0019843; C:GO:0022627	F:structural constituent of ribosome; P:translation; F:rRNA binding; C:cytosolic small ribosomal subunit	COG0186	J	Translation, ribosomal structure and biogenesis	K02961	Ribosome;
EZ481_RS04275	WP_000772918.1	EZ481_RS04275	50S ribosomal protein L29	-0.299861	-0.315273	0.66391	F:GO:0003735; P:GO:0006412; C:GO:0022625	F:structural constituent of ribosome; P:translation; C:cytosolic large ribosomal subunit	COG0255	J	Translation, ribosomal structure and biogenesis	K02904	Ribosome;
EZ481_RS04280	WP_000960946.1	rplP	50S ribosomal protein L16	0.0384984	1.05183	0.226254	F:GO:0000049; F:GO:0003735; P:GO:0006412; F:GO:0019843; C:GO:0022625	F:tRNA binding; F:structural constituent of ribosome; P:translation; F:rRNA binding; C:cytosolic large ribosomal subunit	COG0197	J	Translation, ribosomal structure and biogenesis	K02878	Ribosome;
EZ481_RS04285	WP_000529936.1	rpsC	30S ribosomal protein S3	-0.0295995	0.213141	0.796162	F:GO:0003729; F:GO:0003735; P:GO:0006412; F:GO:0019843; C:GO:0022627	F:mRNA binding; F:structural constituent of ribosome; P:translation; F:rRNA binding; C:cytosolic small ribosomal subunit	COG0092	J	Translation, ribosomal structure and biogenesis	K02982	Ribosome;
EZ481_RS04290	WP_000818137.1	EZ481_RS04290	50S ribosomal protein L22	0.360692	1.20991	0.165153	F:GO:0003735; P:GO:0006412; F:GO:0019843; C:GO:0022625; P:GO:0042255	F:structural constituent of ribosome; P:translation; F:rRNA binding; C:cytosolic large ribosomal subunit; P:ribosome assembly	COG0091	J	Translation, ribosomal structure and biogenesis	K02890	Ribosome;
EZ481_RS04295	WP_000533766.1	rpsS	30S ribosomal protein S19	0.418202	-0.813774	0.357884	P:GO:0000028; F:GO:0003735; P:GO:0006412; F:GO:0019843; C:GO:0022627	P:ribosomal small subunit assembly; F:structural constituent of ribosome; P:translation; F:rRNA binding; C:cytosolic small ribosomal subunit	COG0185	J	Translation, ribosomal structure and biogenesis	K02965	Ribosome;
EZ481_RS04300	WP_000512911.1	rplB	50S ribosomal protein L2	-0.0091329	-0.177919	0.81305	P:GO:0002181; F:GO:0003735; F:GO:0016740; F:GO:0019843; C:GO:0022625	P:cytoplasmic translation; F:structural constituent of ribosome; F:transferase activity; F:rRNA binding; C:cytosolic large ribosomal subunit	COG0090	J	Translation, ribosomal structure and biogenesis	K02886	Ribosome;
EZ481_RS04305	WP_001055347.1	EZ481_RS04305	50S ribosomal protein L23	0.303649	0.324232	0.718813	P:GO:0000027; F:GO:0003735; P:GO:0006412; F:GO:0019843; C:GO:0022625	P:ribosomal large subunit assembly; F:structural constituent of ribosome; P:translation; F:rRNA binding; C:cytosolic large ribosomal subunit	COG0089	J	Translation, ribosomal structure and biogenesis	K02892	Ribosome;
EZ481_RS04310	WP_000024543.1	rplD	50S ribosomal protein L4	-0.0736997	0.115556	0.896818	F:GO:0003735; P:GO:0006412; F:GO:0019843; C:GO:0022625	F:structural constituent of ribosome; P:translation; F:rRNA binding; C:cytosolic large ribosomal subunit	COG0088	J	Translation, ribosomal structure and biogenesis	K02926	Ribosome;
EZ481_RS04315	WP_000160197.1	EZ481_RS04315	50S ribosomal protein L3	-0.0216796	-0.280831	0.755271	F:GO:0003735; P:GO:0006412; F:GO:0019843; C:GO:0022625; P:GO:2000234	F:structural constituent of ribosome; P:translation; F:rRNA binding; C:cytosolic large ribosomal subunit; P:positive regulation of rRNA processing	COG0087	J	Translation, ribosomal structure and biogenesis	K02906	Ribosome;
EZ481_RS04320	WP_001284513.1	rpsJ	30S ribosomal protein S10	0.296619	-0.492185	0.528789	F:GO:0000049; F:GO:0003735; C:GO:0005840; P:GO:0006412	F:tRNA binding; F:structural constituent of ribosome; C:ribosome; P:translation	COG0051	J	Translation, ribosomal structure and biogenesis	K02946	Ribosome;
EZ481_RS04325	WP_000725987.1	EZ481_RS04325	phosphoribulokinase	0.11233	0.751188	0.0680902	F:GO:0005524; P:GO:0009220; F:GO:0016301; P:GO:0016310	F:ATP binding; P:pyrimidine ribonucleotide biosynthetic process; F:kinase activity; P:phosphorylation		S	Function unknown	K00876	Metabolic pathways;Pyrimidine metabolism;Drug metabolism - other enzymes;
EZ481_RS04330	WP_001064217.1	nrdG	anaerobic ribonucleoside-triphosphate reductase activating protein		0.0971148	0.906337	F:GO:0004748; F:GO:0043365; F:GO:0051539; P:GO:0055114	F:ribonucleoside-diphosphate reductase activity, thioredoxin disulfide as acceptor; F:[formate-C-acetyltransferase]-activating enzyme activity; F:4 iron, 4 sulfur cluster binding; P:oxidation-reduction process	COG0602	O	Posttranslational modification, protein turnover, chaperones	K04068
EZ481_RS04335	WP_000423414.1	EZ481_RS04335	GNAT family N-acetyltransferase		0.234177	0.79498	F:GO:0016740	F:transferase activity	COG3981	S	Function unknown
EZ481_RS04340	WP_000521619.1	EZ481_RS04340	hypothetical protein		-0.167415	0.802671
EZ481_RS04345	WP_001242290.1	nrdD	anaerobic ribonucleoside-triphosphate reductase	-0.166214	1.32462	0.0774942	F:GO:0005524; P:GO:0006260; F:GO:0008998; P:GO:0055114	F:ATP binding; P:DNA replication; F:ribonucleoside-triphosphate reductase activity; P:oxidation-reduction process	COG1328	F	Nucleotide transport and metabolism	K21636	Metabolic pathways;Purine metabolism;Pyrimidine metabolism;
EZ481_RS04350	WP_000118087.1	EZ481_RS04350	hypothetical protein	-0.32257	0.965678	0.100495	C:GO:0016021	C:integral component of membrane
EZ481_RS04360	WP_000877334.1	cls	cardiolipin synthase	-0.355388	1.15378	0.00962953	C:GO:0005886; F:GO:0008808; C:GO:0016021; P:GO:0032049	C:plasma membrane; F:cardiolipin synthase activity; C:integral component of membrane; P:cardiolipin biosynthetic process	COG1502	I	Lipid transport and metabolism	K06131	Metabolic pathways;Glycerophospholipid metabolism;
EZ481_RS04365	WP_001856058.1	EZ481_RS04365	hypothetical protein		-0.72955	0.392121
EZ481_RS04370	WP_010976402.1	EZ481_RS04370	bifunctional folylpolyglutamate synthase/dihydrofolate synthase	-0.229674	0.331624	0.566929	F:GO:0004326; F:GO:0005524; C:GO:0005737; P:GO:0006761; F:GO:0008841; P:GO:0046901	F:tetrahydrofolylpolyglutamate synthase activity; F:ATP binding; C:cytoplasm; P:dihydrofolate biosynthetic process; F:dihydrofolate synthase activity; P:tetrahydrofolylpolyglutamate biosynthetic process	COG0285	H	Coenzyme transport and metabolism	K11754	Metabolic pathways;Folate biosynthesis;
EZ481_RS04375	WP_000017620.1	EZ481_RS04375	DUF1292 domain-containing protein		-0.215343	0.786565	F:GO:0003674; C:GO:0005575; P:GO:0008150	F:molecular_function; C:cellular_component; P:biological_process	COG3906	S	Function unknown
EZ481_RS04380	WP_001808830.1	ruvX	Holliday junction resolvase RuvX	0.30782	0.0495504	0.955131	P:GO:0000967; F:GO:0004518; C:GO:0005829; P:GO:0090305	P:rRNA 5'-end processing; F:nuclease activity; C:cytosol; P:nucleic acid phosphodiester bond hydrolysis	COG0816	L	Replication, recombination and repair	K07447
EZ481_RS04385	WP_000507059.1	EZ481_RS04385	IreB family regulatory phosphoprotein	-0.131972	-0.498632	0.525204	F:GO:0003674; C:GO:0005575; P:GO:0008150	F:molecular_function; C:cellular_component; P:biological_process	COG4472	S	Function unknown
EZ481_RS04390	WP_000725127.1	EZ481_RS04390	hypothetical protein	0.48577	-0.54885	0.531728
EZ481_RS04395	WP_000591165.1	EZ481_RS04395	transcriptional regulator Spx	0.157331	-2.14627	0.00157068	C:GO:0005623; F:GO:0009055; F:GO:0015035; P:GO:0022900; P:GO:0045454	C:cell; F:electron transfer activity; F:protein disulfide oxidoreductase activity; P:electron transport chain; P:cell redox homeostasis	COG1393	P	Inorganic ion transport and metabolism
EZ481_RS04400	WP_001808829.1	EZ481_RS04400	hypothetical protein		-0.226893	0.783191
EZ481_RS04405	WP_001042854.1	EZ481_RS04405	aminopeptidase P family protein	-0.283556	0.422477	0.552632	F:GO:0004177; P:GO:0006508; C:GO:0016020; F:GO:0016805; F:GO:0046872	F:aminopeptidase activity; P:proteolysis; C:membrane; F:dipeptidase activity; F:metal ion binding	COG0006	E	Amino acid transport and metabolism	K01262
EZ481_RS04410	WP_001152899.1	uvrA	excinuclease ABC subunit UvrA	-0.20265	0.78043	0.118658	F:GO:0003677; F:GO:0005524; C:GO:0005737; P:GO:0006289; F:GO:0008270; C:GO:0009380; F:GO:0009381; P:GO:0009432; F:GO:0016829; F:GO:0016887; P:GO:0090305	F:DNA binding; F:ATP binding; C:cytoplasm; P:nucleotide-excision repair; F:zinc ion binding; C:excinuclease repair complex; F:excinuclease ABC activity; P:SOS response; F:lyase activity; F:ATPase activity; P:nucleic acid phosphodiester bond hydrolysis	COG0178	L	Replication, recombination and repair	K03701	Nucleotide excision repair;
EZ481_RS04415	WP_000815629.1	EZ481_RS04415	magnesium transporter CorA family protein	-0.385674	-0.688255	0.244976	C:GO:0016021; P:GO:0030001; F:GO:0046873; P:GO:0055085	C:integral component of membrane; P:metal ion transport; F:metal ion transmembrane transporter activity; P:transmembrane transport	COG0598	P	Inorganic ion transport and metabolism	K03284
EZ481_RS04420	WP_000078023.1	EZ481_RS04420	DUF1129 domain-containing protein	0.00354528	0.15103	0.825955	C:GO:0016021	C:integral component of membrane	COG4858	S	Function unknown
EZ481_RS04425	WP_000255098.1	EZ481_RS04425	LD-carboxypeptidase	-0.778151	0.612443	0.0685039	F:GO:0004180; P:GO:0006508; F:GO:0016787	F:carboxypeptidase activity; P:proteolysis; F:hydrolase activity	COG1619	V	Defense mechanisms
EZ481_RS04430	WP_000987422.1	EZ481_RS04430	CPBP family intramembrane metalloprotease		-0.695446	0.183315	C:GO:0016021	C:integral component of membrane	COG1266	S	Function unknown	K07052
EZ481_RS04435	WP_000166586.1	EZ481_RS04435	DNA-3-methyladenine glycosylase I	-0.141329	0.848353	0.211405	P:GO:0006284; F:GO:0008725	P:base-excision repair; F:DNA-3-methyladenine glycosylase activity	COG2818	L	Replication, recombination and repair	K01246	Base excision repair;
EZ481_RS04440	WP_000271489.1	ruvA	Holliday junction branch migration protein RuvA	-0.222487	1.39364	0.0591657	F:GO:0003677; F:GO:0005524; P:GO:0006281; P:GO:0006310; F:GO:0009378; C:GO:0009379; P:GO:0009432; P:GO:0032508	F:DNA binding; F:ATP binding; P:DNA repair; P:DNA recombination; F:four-way junction helicase activity; C:Holliday junction helicase complex; P:SOS response; P:DNA duplex unwinding	COG0632	L	Replication, recombination and repair	K03550	Homologous recombination;
EZ481_RS04445	WP_001284101.1	ribD	bifunctional diaminohydroxyphosphoribosylaminopyrimidine deaminase/5-amino-6-(5-phosphoribosylamino)uracil reductase RibD	-0.132626	0.600166	0.212895	F:GO:0008270; F:GO:0008703; F:GO:0008835; P:GO:0009231; F:GO:0050661; P:GO:0055114	F:zinc ion binding; F:5-amino-6-(5-phosphoribosylamino)uracil reductase activity; F:diaminohydroxyphosphoribosylaminopyrimidine deaminase activity; P:riboflavin biosynthetic process; F:NADP binding; P:oxidation-reduction process	COG0117	H	Coenzyme transport and metabolism	K11752	Metabolic pathways;Biosynthesis of secondary metabolites;Riboflavin metabolism;Quorum sensing;
EZ481_RS04450	WP_000493840.1	ribE	riboflavin synthase	-0.807309	0.334833	0.489301	F:GO:0004746; C:GO:0005829; P:GO:0009231	F:riboflavin synthase activity; C:cytosol; P:riboflavin biosynthetic process	COG0307	H	Coenzyme transport and metabolism	K00793	Metabolic pathways;Biosynthesis of secondary metabolites;Riboflavin metabolism;
EZ481_RS04455	WP_000456640.1	EZ481_RS04455	bifunctional 3,4-dihydroxy-2-butanone-4-phosphate synthase/GTP cyclohydrolase II	-0.318759	-0.315162	0.441333	F:GO:0000287; F:GO:0003935; F:GO:0005525; C:GO:0005829; F:GO:0008270; F:GO:0008686; P:GO:0009231; F:GO:0030145	F:magnesium ion binding; F:GTP cyclohydrolase II activity; F:GTP binding; C:cytosol; F:zinc ion binding; F:3,4-dihydroxy-2-butanone-4-phosphate synthase activity; P:riboflavin biosynthetic process; F:manganese ion binding	COG0108	H	Coenzyme transport and metabolism	K14652	Metabolic pathways;Biosynthesis of secondary metabolites;Riboflavin metabolism;Folate biosynthesis;
EZ481_RS04460	WP_134813661.1	EZ481_RS04460	6,7-dimethyl-8-ribityllumazine synthase	0.247986	0.646674	0.242507	F:GO:0000906; C:GO:0005829; P:GO:0009231; C:GO:0009349	F:6,7-dimethyl-8-ribityllumazine synthase activity; C:cytosol; P:riboflavin biosynthetic process; C:riboflavin synthase complex	COG0054	H	Coenzyme transport and metabolism	K00794	Metabolic pathways;Biosynthesis of secondary metabolites;Riboflavin metabolism;
EZ481_RS04465	WP_000018169.1	EZ481_RS04465	DNA mismatch repair protein HexB	-0.258832	0.429513	0.392963	F:GO:0005524; P:GO:0006298; F:GO:0016887; F:GO:0030983; C:GO:0032300	F:ATP binding; P:mismatch repair; F:ATPase activity; F:mismatched DNA binding; C:mismatch repair complex	COG0323	L	Replication, recombination and repair	K03572	Mismatch repair;
EZ481_RS04475	WP_000861965.1	EZ481_RS04475	response regulator transcription factor	treated only	0.407086	0.390089	F:GO:0003677	F:DNA binding	COG3279	K	Transcription
EZ481_RS04480	WP_000745054.1	EZ481_RS04480	DUF3021 domain-containing protein		0.413216	0.313483	C:GO:0016021	C:integral component of membrane		S	Function unknown
EZ481_RS04485	WP_000075798.1	EZ481_RS04485	divalent metal cation transporter		0.841187	0.0160769	C:GO:0016021; P:GO:0030001; F:GO:0046873	C:integral component of membrane; P:metal ion transport; F:metal ion transmembrane transporter activity	COG1914	P	Inorganic ion transport and metabolism
EZ481_RS04490	WP_095708391.1	EZ481_RS04490	DNA alkylation repair protein		0.564316	0.170252
EZ481_RS04495	WP_000849624.1	nrdI	ribonucleotide reductase assembly protein NrdI	0.0382645	-0.45553	0.528819	P:GO:0006464; F:GO:0010181	P:cellular protein modification process; F:FMN binding	COG1780	F	Nucleotide transport and metabolism	K03647
EZ481_RS04500	WP_010976398.1	EZ481_RS04500	hypothetical protein	-0.127399	-0.819718	0.355223	C:GO:0016021	C:integral component of membrane
EZ481_RS04505	WP_000278864.1	EZ481_RS04505	response regulator transcription factor	-0.0532455	-0.517696	0.408715	P:GO:0000160; F:GO:0003700; P:GO:0006355; F:GO:0043565	P:phosphorelay signal transduction system; F:DNA-binding transcription factor activity; P:regulation of transcription, DNA-templated; F:sequence-specific DNA binding	COG4753	T	Signal transduction mechanisms	K07720	Two-component system;
EZ481_RS04510	WP_000800583.1	EZ481_RS04510	sensor histidine kinase		-0.478407	0.401635	F:GO:0000155; P:GO:0000160; F:GO:0005524; C:GO:0016021; P:GO:0018106; P:GO:0023014	F:phosphorelay sensor kinase activity; P:phosphorelay signal transduction system; F:ATP binding; C:integral component of membrane; P:peptidyl-histidine phosphorylation; P:signal transduction by protein phosphorylation	COG2972	T	Signal transduction mechanisms	K07718	Two-component system;
EZ481_RS04515	WP_000532354.1	EZ481_RS04515	DUF624 domain-containing protein		-1.10375	0.13984	C:GO:0016021	C:integral component of membrane	COG5578	S	Function unknown
EZ481_RS04520	WP_000748394.1	EZ481_RS04520	MptD family putative ECF transporter S component	0.0810333	1.30161	0.000626074	C:GO:0016021	C:integral component of membrane		S	Function unknown	K16926
EZ481_RS04525	WP_000444643.1	EZ481_RS04525	ABC transporter permease		1.11496	0.0802282	C:GO:0005886; C:GO:0016021; P:GO:0048473; P:GO:0055085	C:plasma membrane; C:integral component of membrane; P:D-methionine transport; P:transmembrane transport	COG2011	P	Inorganic ion transport and metabolism	K02072	ABC transporters;
EZ481_RS04530	WP_000085677.1	EZ481_RS04530	methionine ABC transporter ATP-binding protein	-0.0258073	0.727092	0.149453	P:GO:0003333; F:GO:0005515; F:GO:0005524; F:GO:0015191; F:GO:0015424; F:GO:0016887; P:GO:0048473; F:GO:0048474; C:GO:0055052	P:amino acid transmembrane transport; F:protein binding; F:ATP binding; F:L-methionine transmembrane transporter activity; F:ATPase-coupled amino acid transmembrane transporter activity; F:ATPase activity; P:D-methionine transport; F:D-methionine transmembrane transporter activity; C:ATP-binding cassette (ABC) transporter complex, substrate-binding subunit-containing	COG1135	P	Inorganic ion transport and metabolism	K02071	ABC transporters;
EZ481_RS04535	WP_000465975.1	EZ481_RS04535	M20/M25/M40 family metallo-hydrolase	-0.213075	0.822076	0.0739295	F:GO:0009014; F:GO:0016829	F:succinyl-diaminopimelate desuccinylase activity; F:lyase activity	COG0624	E	Amino acid transport and metabolism	K01439	Metabolic pathways;Microbial metabolism in diverse environments;Biosynthesis of amino acids;Lysine biosynthesis;
EZ481_RS04540	WP_000694507.1	EZ481_RS04540	MetQ/NlpA family ABC transporter substrate-binding protein	-0.130213	0.473836	0.278939	C:GO:0016020; C:GO:0016021	C:membrane; C:integral component of membrane	COG1464	P	Inorganic ion transport and metabolism	K02073	ABC transporters;
EZ481_RS04545	WP_000724951.1	EZ481_RS04545	amino acid ABC transporter substrate-binding protein	0.00470147	0.292299	0.557429	C:GO:0005886; P:GO:0006865; C:GO:0016020; C:GO:0042597	C:plasma membrane; P:amino acid transport; C:membrane; C:periplasmic space	COG0834	E	Amino acid transport and metabolism	K02030
EZ481_RS04550	WP_000964474.1	EZ481_RS04550	hypothetical protein		0.245	0.602986	C:GO:0016021; F:GO:0022857	C:integral component of membrane; F:transmembrane transporter activity	COG1296	E	Amino acid transport and metabolism
EZ481_RS04555	WP_010976397.1	EZ481_RS04555	MFS transporter		0.231211	0.783298
EZ481_RS04560	WP_000720788.1	EZ481_RS04560	CPBP family intramembrane metalloprotease		-0.107745	0.902201
EZ481_RS04565	WP_000738307.1	EZ481_RS04565	CPBP family intramembrane metalloprotease		0.746123	0.383038
EZ481_RS04570	WP_000933479.1	EZ481_RS04570	hypothetical protein		-0.00307483	0.996944
EZ481_RS04575	WP_000570730.1	EZ481_RS04575	helix-turn-helix domain-containing protein		0.736899	0.399453
EZ481_RS04580	WP_001017605.1	EZ481_RS04580	nucleotide sugar dehydrogenase		0.350621	0.625852
EZ481_RS04585	WP_010976396.1	EZ481_RS04585	PIG-L family deacetylase		-0.281664	0.755245
EZ481_RS04590	WP_001290269.1	EZ481_RS04590	hypothetical protein		0.959198	0.220929
EZ481_RS04600	WP_000288026.1	EZ481_RS04600	ABC transporter ATP-binding protein	non-treated only	-0.0314761	0.959188	F:GO:0005524; C:GO:0005886; C:GO:0016021; F:GO:0016887; F:GO:0042626; P:GO:0055085	F:ATP binding; C:plasma membrane; C:integral component of membrane; F:ATPase activity; F:ATPase-coupled transmembrane transporter activity; P:transmembrane transport	COG1132	V	Defense mechanisms
EZ481_RS04605	WP_000375711.1	EZ481_RS04605	glycosyltransferase family 2 protein		0.150688	0.839805	C:GO:0016021; F:GO:0016757	C:integral component of membrane; F:transferase activity, transferring glycosyl groups	COG0463	M	Cell wall/membrane/envelope biogenesis
EZ481_RS04610	WP_010976395.1	EZ481_RS04610	glycosyltransferase family 1 protein		0.446405	0.335662	F:GO:0016740	F:transferase activity	COG0438	M	Cell wall/membrane/envelope biogenesis
EZ481_RS04630	WP_000655051.1	tsaD	tRNA (adenosine(37)-N6)-threonylcarbamoyltransferase complex transferase subunit TsaD	-0.0277303	0.391314	0.289542	C:GO:0000408; P:GO:0002949; F:GO:0004222; F:GO:0005506; C:GO:0005737; P:GO:0006508; F:GO:0061711	C:EKC/KEOPS complex; P:tRNA threonylcarbamoyladenosine modification; F:metalloendopeptidase activity; F:iron ion binding; C:cytoplasm; P:proteolysis; F:N(6)-L-threonylcarbamoyladenine synthase activity	COG0533	O	Posttranslational modification, protein turnover, chaperones	K01409
EZ481_RS04635	WP_000569840.1	rimI	ribosomal-protein-alanine N-acetyltransferase		0.245431	0.636419	C:GO:0005840; P:GO:0006474; F:GO:0008080	C:ribosome; P:N-terminal protein amino acid acetylation; F:N-acetyltransferase activity	COG0456	S	Function unknown	K03789
EZ481_RS04640	WP_000865694.1	tsaB	tRNA (adenosine(37)-N6)-threonylcarbamoyltransferase complex dimerization subunit type 1 TsaB	-0.227798	-0.914972	0.101958	P:GO:0002949; F:GO:0016787	P:tRNA threonylcarbamoyladenosine modification; F:hydrolase activity	COG1214	O	Posttranslational modification, protein turnover, chaperones
EZ481_RS04645	WP_000180803.1	cibA	fratricide two-peptide bacteriocin subunit CibA		-0.259623	0.761141	C:GO:0016021	C:integral component of membrane
EZ481_RS04650	WP_000977347.1	cibB	fratricide two-peptide bacteriocin subunit CibB		0.105127	0.90615
EZ481_RS04655	WP_001844323.1	EZ481_RS04655	hypothetical protein		0.0102817	0.989011
EZ481_RS04660	WP_000184680.1	EZ481_RS04660	hypothetical protein		-0.596725	0.492783
EZ481_RS04665	WP_000639589.1	EZ481_RS04665	DUF1447 family protein	0.0654492	1.09916	0.0169154	F:GO:0003674; C:GO:0005575; P:GO:0008150	F:molecular_function; C:cellular_component; P:biological_process	COG5503	S	Function unknown
EZ481_RS04675	WP_000639151.1	mnmG	tRNA uridine-5-carboxymethylaminomethyl(34) synthesis enzyme MnmG	-0.246851	0.172229	0.687373	P:GO:0002098; C:GO:0005829; P:GO:0030488; F:GO:0050660	P:tRNA wobble uridine modification; C:cytosol; P:tRNA methylation; F:flavin adenine dinucleotide binding	COG0445	D	Cell cycle control, cell division, chromosome partitioning	K03495
EZ481_RS04680	WP_010976392.1	EZ481_RS04680	NUDIX domain-containing protein	-0.339948	-0.181441	0.791429	C:GO:0016021; F:GO:0016787	C:integral component of membrane; F:hydrolase activity	COG0494	L	Replication, recombination and repair
EZ481_RS04685	WP_001282986.1	mnmA	tRNA 2-thiouridine(34) synthase MnmA	-0.0519809	-0.556099	0.304068	F:GO:0000049; P:GO:0002143; F:GO:0005524; C:GO:0005737; F:GO:0008168; F:GO:0016783; P:GO:0032259	F:tRNA binding; P:tRNA wobble position uridine thiolation; F:ATP binding; C:cytoplasm; F:methyltransferase activity; F:sulfurtransferase activity; P:methylation	COG0482	J	Translation, ribosomal structure and biogenesis	K00566	Sulfur relay system;
EZ481_RS04695	WP_001819759.1	EZ481_RS04695	hypothetical protein		0.814278	0.326834
EZ481_RS04700	WP_010976390.1	EZ481_RS04700	hypothetical protein		-0.0279914	0.967848
EZ481_RS04705	WP_000680086.1	EZ481_RS04705	hypothetical protein		-0.719615	0.420821
EZ481_RS04710	WP_010976389.1	EZ481_RS04710	hypothetical protein		1.08587	0.172536	C:GO:0016021	C:integral component of membrane
EZ481_RS04715	WP_010976388.1	EZ481_RS04715	hypothetical protein		0.919532	0.29698	C:GO:0016021	C:integral component of membrane
EZ481_RS04720	WP_000619760.1	EZ481_RS04720	hypothetical protein		-0.702627	0.0882573	C:GO:0016021	C:integral component of membrane
EZ481_RS04725	WP_000511668.1	EZ481_RS04725	hypothetical protein		0.343981	0.646099
EZ481_RS04730	WP_000424414.1	EZ481_RS04730	SPH_0224 family bacteriocin-like peptide		-1.1427	0.111783	C:GO:0016021	C:integral component of membrane
EZ481_RS04735	WP_010976387.1	EZ481_RS04735	hypothetical protein		0.771657	0.141218	C:GO:0016021	C:integral component of membrane
EZ481_RS04740	WP_001812342.1	EZ481_RS04740	hypothetical protein	non-treated only	-0.446286	0.37112	C:GO:0016021	C:integral component of membrane
EZ481_RS04745	WP_000909533.1	EZ481_RS04745	hypothetical protein		-0.511715	0.571425	C:GO:0016021	C:integral component of membrane
EZ481_RS04750	WP_000424429.1	EZ481_RS04750	SPH_0218 family bacteriocin-like peptide		-0.690277	0.316061	C:GO:0016020; C:GO:0016021	C:membrane; C:integral component of membrane
EZ481_RS04755	WP_001811647.1	EZ481_RS04755	hypothetical protein		0.148401	0.824694	F:GO:0043565	F:sequence-specific DNA binding		K	Transcription
EZ481_RS04760	WP_014632394.1	EZ481_RS04760	hypothetical protein		0.515008	0.512874
EZ481_RS04765	WP_000424424.1	EZ481_RS04765	SP_0115 family bacteriocin-like peptide		0.0533265	0.909383	C:GO:0016021	C:integral component of membrane
EZ481_RS04770	WP_000781030.1	EZ481_RS04770	HlyD family efflux transporter periplasmic adaptor subunit		0.155822	0.729461	P:GO:0009306; C:GO:0016021	P:protein secretion; C:integral component of membrane		M	Cell wall/membrane/envelope biogenesis
EZ481_RS04775	WP_001096142.1	EZ481_RS04775	AraC family transcriptional regulator		0.343067	0.523748
EZ481_RS04785	WP_001268172.1	EZ481_RS04785	XRE family transcriptional regulator	-0.51663	-0.16065	0.786443	F:GO:0043565	F:sequence-specific DNA binding		K	Transcription
EZ481_RS04790	WP_001107614.1	argH	argininosuccinate lyase		0.348094	0.335142	F:GO:0004056; C:GO:0005737; P:GO:0042450	F:argininosuccinate lyase activity; C:cytoplasm; P:arginine biosynthetic process via ornithine	COG0165	E	Amino acid transport and metabolism	K01755	Metabolic pathways;Biosynthesis of secondary metabolites;Biosynthesis of antibiotics;Biosynthesis of amino acids;Alanine, aspartate and glutamate metabolism;Arginine biosynthesis;
EZ481_RS04795	WP_001814401.1	EZ481_RS04795	argininosuccinate synthase		0.570787	0.103352	P:GO:0000050; P:GO:0000053; F:GO:0004055; F:GO:0005524; C:GO:0005737; P:GO:0006526	P:urea cycle; P:argininosuccinate metabolic process; F:argininosuccinate synthase activity; F:ATP binding; C:cytoplasm; P:arginine biosynthetic process	COG0137	E	Amino acid transport and metabolism	K01940	Metabolic pathways;Biosynthesis of secondary metabolites;Biosynthesis of antibiotics;Biosynthesis of amino acids;Alanine, aspartate and glutamate metabolism;Arginine biosynthesis;Fluid shear stress and atherosclerosis;
EZ481_RS04800	WP_001038474.1	EZ481_RS04800	transporter substrate-binding domain-containing protein		0.469807	0.179381	F:GO:0004970; C:GO:0005886; P:GO:0035235	F:ionotropic glutamate receptor activity; C:plasma membrane; P:ionotropic glutamate receptor signaling pathway	COG0834	E	Amino acid transport and metabolism	K02030
EZ481_RS04805	WP_000571330.1	EZ481_RS04805	ABC transporter ATP-binding protein	-0.131279	0.2185	0.539444	F:GO:0005524; F:GO:0016887	F:ATP binding; F:ATPase activity	COG1136	E	Amino acid transport and metabolism	K02003
EZ481_RS04810	WP_000723959.1	EZ481_RS04810	bacteriocin-associated integral membrane family protein	-0.544068	0.173877	0.63861	C:GO:0016021	C:integral component of membrane		S	Function unknown
EZ481_RS04815	WP_000227119.1	EZ481_RS04815	lactococcin 972 family bacteriocin		0.0545552	0.919174
EZ481_RS04825	WP_000836441.1	EZ481_RS04825	LysM domain-containing protein		-0.754809	0.0488119	F:GO:0003824	F:catalytic activity		S	Function unknown
EZ481_RS04830	WP_000838912.1	sdaAB	L-serine ammonia-lyase, iron-sulfur-dependent, subunit beta	0.109144	-0.994078	0.00894618	F:GO:0003941; P:GO:0006094; F:GO:0051539	F:L-serine ammonia-lyase activity; P:gluconeogenesis; F:4 iron, 4 sulfur cluster binding	COG1760	E	Amino acid transport and metabolism	K01752	Metabolic pathways;Biosynthesis of secondary metabolites;Biosynthesis of antibiotics;Carbon metabolism;Biosynthesis of amino acids;Glycine, serine and threonine metabolism;Cysteine and methionine metabolism;
EZ481_RS04835	WP_000500038.1	sdaAA	L-serine ammonia-lyase, iron-sulfur-dependent, subunit alpha	0.0626871	-0.761498	0.0499032	F:GO:0003941; P:GO:0006094; F:GO:0051536	F:L-serine ammonia-lyase activity; P:gluconeogenesis; F:iron-sulfur cluster binding	COG1760	E	Amino acid transport and metabolism	K01752	Metabolic pathways;Biosynthesis of secondary metabolites;Biosynthesis of antibiotics;Carbon metabolism;Biosynthesis of amino acids;Glycine, serine and threonine metabolism;Cysteine and methionine metabolism;
EZ481_RS04840	WP_000200897.1	EZ481_RS04840	HAD family hydrolase		-0.503792	0.255487	F:GO:0016787	F:hydrolase activity	COG0546	S	Function unknown	K01091	Metabolic pathways;Biosynthesis of secondary metabolites;Biosynthesis of antibiotics;Glyoxylate and dicarboxylate metabolism;
EZ481_RS04845	WP_000693195.1	EZ481_RS04845	hypothetical protein		-0.356007	0.364753
EZ481_RS04850	WP_001035701.1	EZ481_RS04850	polysaccharide biosynthesis protein	-0.223884	-0.16769	0.631111	C:GO:0016021; F:GO:0016853; P:GO:1900192	C:integral component of membrane; F:isomerase activity; P:positive regulation of single-species biofilm formation	COG1086	M	Cell wall/membrane/envelope biogenesis
EZ481_RS04855	WP_000096185.1	EZ481_RS04855	glycosyltransferase family 2 protein	-0.267172	0.132932	0.742379	C:GO:0016021; F:GO:0016757	C:integral component of membrane; F:transferase activity, transferring glycosyl groups	COG0463	M	Cell wall/membrane/envelope biogenesis
EZ481_RS04860	WP_000744894.1	EZ481_RS04860	MFS transporter		-1.11078	0.00744938	C:GO:0016021; P:GO:0055085	C:integral component of membrane; P:transmembrane transport	COG2807	G	Carbohydrate transport and metabolism	K03449
EZ481_RS04865	WP_000273864.1	EZ481_RS04865	PadR family transcriptional regulator		-0.220218	0.727777			COG1695	K	Transcription	K10947
EZ481_RS04870	WP_000198679.1	EZ481_RS04870	DUF1700 domain-containing protein	-0.46584	-0.60826	0.220857	C:GO:0016021	C:integral component of membrane	COG4709	S	Function unknown
EZ481_RS04875	WP_001233696.1	EZ481_RS04875	DUF4097 domain-containing protein	-0.0451622	-1.25188	0.00317593	C:GO:0016021	C:integral component of membrane		S	Function unknown
EZ481_RS04880	WP_000808449.1	EZ481_RS04880	membrane protein	0.227798	-1.00165	0.0142748	C:GO:0016021	C:integral component of membrane
EZ481_RS04885	WP_010976380.1	EZ481_RS04885	DUF4299 family protein	-0.291046	1.38508	0.0237667
EZ481_RS04890	WP_001030031.1	EZ481_RS04890	rhodanese-related sulfurtransferase	-0.0278855	1.4007	0.0315925	F:GO:0016740	F:transferase activity	COG1054	S	Function unknown	K07146
EZ481_RS04895	WP_000800407.1	EZ481_RS04895	DUF3502 domain-containing protein	-0.643453	1.47862	0.0299525	P:GO:0008643	P:carbohydrate transport	COG1653	G	Carbohydrate transport and metabolism	K17318	ABC transporters;
EZ481_RS04900	WP_000598181.1	EZ481_RS04900	hypothetical protein		-0.973236	0.196642
EZ481_RS04905	WP_001075102.1	EZ481_RS04905	carbohydrate ABC transporter permease		0.895775	0.18153	C:GO:0005886; P:GO:0008643; C:GO:0016021; P:GO:0055085	C:plasma membrane; P:carbohydrate transport; C:integral component of membrane; P:transmembrane transport	COG0395	P	Inorganic ion transport and metabolism	K17320	ABC transporters;
EZ481_RS04910	WP_000714582.1	EZ481_RS04910	sugar ABC transporter permease		0.243272	0.688244	C:GO:0005886; P:GO:0008643; C:GO:0016021; P:GO:0055085	C:plasma membrane; P:carbohydrate transport; C:integral component of membrane; P:transmembrane transport	COG4209	P	Inorganic ion transport and metabolism	K17319	ABC transporters;
EZ481_RS04920	WP_001257263.1	EZ481_RS04920	hypothetical protein		-0.167415	0.802671
EZ481_RS04935	WP_000092756.1	rpsD	30S ribosomal protein S4	-0.0265497	1.45336	0.0508948	F:GO:0003735; C:GO:0015935; F:GO:0019843; P:GO:0045903	F:structural constituent of ribosome; C:small ribosomal subunit; F:rRNA binding; P:positive regulation of translational fidelity	COG0522	J	Translation, ribosomal structure and biogenesis	K02986	Ribosome;
EZ481_RS04940	WP_134813662.1	EZ481_RS04940	HAMP domain-containing histidine kinase	-0.311014	0.801601	0.154457	F:GO:0000155; P:GO:0000160; F:GO:0005524; C:GO:0005887; F:GO:0009927; P:GO:0018106; P:GO:0023014; P:GO:0046777	F:phosphorelay sensor kinase activity; P:phosphorelay signal transduction system; F:ATP binding; C:integral component of plasma membrane; F:histidine phosphotransfer kinase activity; P:peptidyl-histidine phosphorylation; P:signal transduction by protein phosphorylation; P:protein autophosphorylation	COG0642	T	Signal transduction mechanisms	K10681	Two-component system;
EZ481_RS04945	WP_000520636.1	EZ481_RS04945	response regulator transcription factor	-0.221849	0.0744703	0.922051	F:GO:0000156; P:GO:0000160; F:GO:0003677; F:GO:0003700; C:GO:0005829; P:GO:0006355	F:phosphorelay response regulator activity; P:phosphorelay signal transduction system; F:DNA binding; F:DNA-binding transcription factor activity; C:cytosol; P:regulation of transcription, DNA-templated	COG0745	T	Signal transduction mechanisms	K10682	Two-component system;
EZ481_RS04950	WP_111676968.1	EZ481_RS04950	YSIRK-type signal peptide-containing protein	-1.09342	0.755041	0.170337	C:GO:0005576; C:GO:0005618; C:GO:0016021	C:extracellular region; C:cell wall; C:integral component of membrane		M	Cell wall/membrane/envelope biogenesis
EZ481_RS04955	WP_000291598.1	EZ481_RS04955	hypothetical protein		1.37866	0.106028	F:GO:0016740	F:transferase activity	COG0463	M	Cell wall/membrane/envelope biogenesis
EZ481_RS04960	WP_000771898.1	EZ481_RS04960	glycosyltransferase family 2 protein	treated only	0.888069	0.261633	F:GO:0015020	F:glucuronosyltransferase activity	COG0463	M	Cell wall/membrane/envelope biogenesis
EZ481_RS04965	WP_001283896.1	EZ481_RS04965	TrkA family potassium uptake protein	-0.212509	0.582859	0.377903	P:GO:0006813; F:GO:0008324; P:GO:0098655	P:potassium ion transport; F:cation transmembrane transporter activity; P:cation transmembrane transport	COG0569	P	Inorganic ion transport and metabolism	K03499
EZ481_RS04970	WP_000897727.1	EZ481_RS04970	TrkH family potassium uptake protein	-0.131279	0.823445	0.130956	F:GO:0005515; F:GO:0008324; C:GO:0016021; P:GO:0098655	F:protein binding; F:cation transmembrane transporter activity; C:integral component of membrane; P:cation transmembrane transport	COG0168	P	Inorganic ion transport and metabolism	K03498
EZ481_RS04975	WP_001810748.1	EZ481_RS04975	hypothetical protein		0.148401	0.824694
EZ481_RS04980	WP_001818999.1	EZ481_RS04980	hypothetical protein		0.428557	0.19614
EZ481_RS04985	WP_000614999.1	EZ481_RS04985	phosphorylase	0.255273	-0.334528	0.536227	P:GO:0009116; F:GO:0016757	P:nucleoside metabolic process; F:transferase activity, transferring glycosyl groups		S	Function unknown
EZ481_RS04990	WP_014932007.1	EZ481_RS04990	NAD(FAD)-dependent dehydrogenase		0.150222	0.674987
EZ481_RS05010	WP_000185155.1	EZ481_RS05010	metal-sensitive transcriptional regulator		-0.150096	0.861407	F:GO:0003677; P:GO:0006355; F:GO:0046872	F:DNA binding; P:regulation of transcription, DNA-templated; F:metal ion binding	COG1937	S	Function unknown
EZ481_RS05015	WP_000220694.1	EZ481_RS05015	VOC family protein	0.0608212	1.44966	0.0959923	F:GO:0004462; F:GO:0046872; F:GO:0051213; P:GO:0055114	F:lactoylglutathione lyase activity; F:metal ion binding; F:dioxygenase activity; P:oxidation-reduction process	COG2514	S	Function unknown	K07104	Metabolic pathways;Microbial metabolism in diverse environments;Degradation of aromatic compounds;Benzoate degradation;Chlorocyclohexane and chlorobenzene degradation;Xylene degradation;Styrene degradation;
EZ481_RS05020	WP_000649427.1	EZ481_RS05020	galactose mutarotase	non-treated only	0.130765	0.870156	F:GO:0004034; P:GO:0006006; F:GO:0030246; P:GO:0033499	F:aldose 1-epimerase activity; P:glucose metabolic process; F:carbohydrate binding; P:galactose catabolic process via UDP-galactose	COG2017	G	Carbohydrate transport and metabolism	K01785	Metabolic pathways;Biosynthesis of secondary metabolites;Microbial metabolism in diverse environments;Biosynthesis of antibiotics;Glycolysis / Gluconeogenesis;Galactose metabolism;
EZ481_RS05025	WP_000903562.1	EZ481_RS05025	SIS domain-containing protein	-0.229027	0.108418	0.889894	C:GO:0005887; P:GO:0009401; F:GO:0016853; F:GO:0097367; P:GO:1901135	C:integral component of plasma membrane; P:phosphoenolpyruvate-dependent sugar phosphotransferase system; F:isomerase activity; F:carbohydrate derivative binding; P:carbohydrate derivative metabolic process	COG2222	M	Cell wall/membrane/envelope biogenesis	K02082
EZ481_RS05030	WP_134813663.1	EZ481_RS05030	PTS sugar transporter subunit IIA		0.780326	0.380617	F:GO:0008982; P:GO:0009401; C:GO:0016021; P:GO:0034219; F:GO:0103111	F:protein-N(PI)-phosphohistidine-sugar phosphotransferase activity; P:phosphoenolpyruvate-dependent sugar phosphotransferase system; C:integral component of membrane; P:carbohydrate transmembrane transport; F:D-glucosamine PTS permease activity	COG2893	G	Carbohydrate transport and metabolism	K02793	Metabolic pathways;Fructose and mannose metabolism;Amino sugar and nucleotide sugar metabolism;Phosphotransferase system;
EZ481_RS05035	WP_000185277.1	EZ481_RS05035	PTS mannose/fructose/sorbose transporter family subunit IID	-0.323306	-0.271206	0.477078	C:GO:0005887; F:GO:0008982; P:GO:0009401; P:GO:0034219; F:GO:0103111	C:integral component of plasma membrane; F:protein-N(PI)-phosphohistidine-sugar phosphotransferase activity; P:phosphoenolpyruvate-dependent sugar phosphotransferase system; P:carbohydrate transmembrane transport; F:D-glucosamine PTS permease activity	COG3716	G	Carbohydrate transport and metabolism	K02796	Metabolic pathways;Fructose and mannose metabolism;Amino sugar and nucleotide sugar metabolism;Phosphotransferase system;
EZ481_RS05040	WP_000617001.1	EZ481_RS05040	PTS mannose/fructose/sorbose/N-acetylgalactosamine transporter subunit IIC	-0.231949	0.927865	0.124197	P:GO:0009401; C:GO:0016021; F:GO:0016740	P:phosphoenolpyruvate-dependent sugar phosphotransferase system; C:integral component of membrane; F:transferase activity	COG3715	G	Carbohydrate transport and metabolism	K02795	Metabolic pathways;Fructose and mannose metabolism;Amino sugar and nucleotide sugar metabolism;Phosphotransferase system;
EZ481_RS05045	WP_000156967.1	EZ481_RS05045	PTS system mannose/fructose/N-acetylgalactosamine-transporter subunit IIB	0.0351743	0.715888	0.36332	C:GO:0005737; F:GO:0008982; P:GO:0009401; P:GO:0034219; F:GO:0103111	C:cytoplasm; F:protein-N(PI)-phosphohistidine-sugar phosphotransferase activity; P:phosphoenolpyruvate-dependent sugar phosphotransferase system; P:carbohydrate transmembrane transport; F:D-glucosamine PTS permease activity	COG3444	G	Carbohydrate transport and metabolism	K02794	Metabolic pathways;Fructose and mannose metabolism;Amino sugar and nucleotide sugar metabolism;Phosphotransferase system;
EZ481_RS05050	WP_000196552.1	EZ481_RS05050	beta-galactosidase	non-treated only	0.778449	0.0788255	F:GO:0004565; C:GO:0005773; P:GO:0005975	F:beta-galactosidase activity; C:vacuole; P:carbohydrate metabolic process	COG1874	G	Carbohydrate transport and metabolism	K12308	Galactose metabolism;
EZ481_RS05055	WP_000238266.1	EZ481_RS05055	GntR family transcriptional regulator	-0.226474	-1.36189	0.00163578	F:GO:0003677; F:GO:0003700; P:GO:0045892	F:DNA binding; F:DNA-binding transcription factor activity; P:negative regulation of transcription, DNA-templated	COG2188	K	Transcription
EZ481_RS05060	WP_000679939.1	EZ481_RS05060	YSIRK-type signal peptide-containing protein	-1.21748	-1.09194	0.00250358	F:GO:0004563; C:GO:0005576; C:GO:0005618; P:GO:0005975; C:GO:0016020; F:GO:0102148	F:beta-N-acetylhexosaminidase activity; C:extracellular region; C:cell wall; P:carbohydrate metabolic process; C:membrane; F:N-acetyl-beta-D-galactosaminidase activity	COG3525	G	Carbohydrate transport and metabolism	K12373	Metabolic pathways;Amino sugar and nucleotide sugar metabolism;Various types of N-glycan biosynthesis;Glycosaminoglycan degradation;Glycosphingolipid biosynthesis - globo and isoglobo series;Glycosphingolipid biosynthesis - ganglio series;Other glycan degradation;Lysosome;
EZ481_RS05065	WP_000610749.1	purB	adenylosuccinate lyase	-0.392067	0.73621	0.136227	F:GO:0004018; P:GO:0006189; P:GO:0044208; F:GO:0070626	F:N6-(1,2-dicarboxyethyl)AMP AMP-lyase (fumarate-forming) activity; P:'de novo' IMP biosynthetic process; P:'de novo' AMP biosynthetic process; F:(S)-2-(5-amino-1-(5-phospho-D-ribosyl)imidazole-4-carboxamido)succinate AMP-lyase (fumarate-forming) activity	COG0015	F	Nucleotide transport and metabolism	K01756	Metabolic pathways;Biosynthesis of secondary metabolites;Biosynthesis of antibiotics;Purine metabolism;Alanine, aspartate and glutamate metabolism;
EZ481_RS05070	WP_000614701.1	EZ481_RS05070	hypothetical protein		-0.0756074	0.932744
EZ481_RS05075	WP_000099031.1	purK	5-(carboxyamino)imidazole ribonucleotide synthase	non-treated only	0.645891	0.266669	F:GO:0004638; F:GO:0005524; C:GO:0005829; P:GO:0006189; F:GO:0016740; F:GO:0034028; F:GO:0046872	F:phosphoribosylaminoimidazole carboxylase activity; F:ATP binding; C:cytosol; P:'de novo' IMP biosynthetic process; F:transferase activity; F:5-(carboxyamino)imidazole ribonucleotide synthase activity; F:metal ion binding	COG0026	F	Nucleotide transport and metabolism	K01589	Metabolic pathways;Biosynthesis of secondary metabolites;Biosynthesis of antibiotics;Purine metabolism;
EZ481_RS05080	WP_013315417.1	purE	5-(carboxyamino)imidazole ribonucleotide mutase	-0.362944	1.32181	0.0563469	P:GO:0006189; F:GO:0016740; F:GO:0016829; F:GO:0034023	P:'de novo' IMP biosynthetic process; F:transferase activity; F:lyase activity; F:5-(carboxyamino)imidazole ribonucleotide mutase activity	COG0041	F	Nucleotide transport and metabolism	K01588	Metabolic pathways;Biosynthesis of secondary metabolites;Biosynthesis of antibiotics;Purine metabolism;
EZ481_RS05090	WP_000498912.1	EZ481_RS05090	hypothetical protein		0.436751	0.561217
EZ481_RS05095	WP_000772191.1	purD	phosphoribosylamine--glycine ligase	-0.834633	0.65041	0.274226	F:GO:0004637; F:GO:0005524; P:GO:0006189; P:GO:0009113; F:GO:0046872	F:phosphoribosylamine-glycine ligase activity; F:ATP binding; P:'de novo' IMP biosynthetic process; P:purine nucleobase biosynthetic process; F:metal ion binding	COG0151	F	Nucleotide transport and metabolism	K01945	Metabolic pathways;Biosynthesis of secondary metabolites;Biosynthesis of antibiotics;Purine metabolism;
EZ481_RS05105	WP_000894018.1	EZ481_RS05105	VanZ family protein		-1.2383	0.135626	C:GO:0016021	C:integral component of membrane	COG4767	V	Defense mechanisms
EZ481_RS05110	WP_000717506.1	purN	phosphoribosylglycinamide formyltransferase	non-treated only	0.590709	0.361791	F:GO:0004644; P:GO:0006189	F:phosphoribosylglycinamide formyltransferase activity; P:'de novo' IMP biosynthetic process	COG0299	F	Nucleotide transport and metabolism	K11175	Metabolic pathways;Biosynthesis of secondary metabolites;Biosynthesis of antibiotics;Purine metabolism;One carbon pool by folate;
EZ481_RS05115	WP_000182582.1	EZ481_RS05115	phosphoribosylformylglycinamidine cyclo-ligase	non-treated only	2.30395	3.84933e-06	F:GO:0004637; F:GO:0004641; F:GO:0005524; C:GO:0005829; P:GO:0006189; P:GO:0046084	F:phosphoribosylamine-glycine ligase activity; F:phosphoribosylformylglycinamidine cyclo-ligase activity; F:ATP binding; C:cytosol; P:'de novo' IMP biosynthetic process; P:adenine biosynthetic process	COG0150	F	Nucleotide transport and metabolism	K01933	Metabolic pathways;Biosynthesis of secondary metabolites;Biosynthesis of antibiotics;Purine metabolism;
EZ481_RS05120	WP_000220650.1	EZ481_RS05120	amidophosphoribosyltransferase	non-treated only	1.99727	9.87898e-05	F:GO:0000287; F:GO:0004044; P:GO:0006189; P:GO:0006541; P:GO:0009113; P:GO:0009116	F:magnesium ion binding; F:amidophosphoribosyltransferase activity; P:'de novo' IMP biosynthetic process; P:glutamine metabolic process; P:purine nucleobase biosynthetic process; P:nucleoside metabolic process	COG0034	F	Nucleotide transport and metabolism	K00764	Metabolic pathways;Biosynthesis of secondary metabolites;Biosynthesis of antibiotics;Purine metabolism;Alanine, aspartate and glutamate metabolism;
EZ481_RS05125	WP_000361172.1	EZ481_RS05125	phosphoribosylformylglycinamidine synthase	-1.57978	0.405335	0.314919	F:GO:0004642; F:GO:0005524; C:GO:0005737; P:GO:0006189; F:GO:0046872	F:phosphoribosylformylglycinamidine synthase activity; F:ATP binding; C:cytoplasm; P:'de novo' IMP biosynthetic process; F:metal ion binding	COG0046	F	Nucleotide transport and metabolism	K01952	Metabolic pathways;Biosynthesis of secondary metabolites;Biosynthesis of antibiotics;Purine metabolism;
EZ481_RS05130	WP_050167432.1	EZ481_RS05130	hypothetical protein		-0.150096	0.861407
EZ481_RS05135	WP_010976373.1	EZ481_RS05135	phosphoribosylaminoimidazolesuccinocarboxamide synthase	-1.05865	1.09596	0.0874066	F:GO:0004639; F:GO:0005524; C:GO:0005829; P:GO:0006189; P:GO:0009236; C:GO:0016021	F:phosphoribosylaminoimidazolesuccinocarboxamide synthase activity; F:ATP binding; C:cytosol; P:'de novo' IMP biosynthetic process; P:cobalamin biosynthetic process; C:integral component of membrane	COG0152	F	Nucleotide transport and metabolism	K01923	Metabolic pathways;Biosynthesis of secondary metabolites;Biosynthesis of antibiotics;Purine metabolism;
EZ481_RS05140	WP_000801613.1	EZ481_RS05140	HlyD family secretion protein	treated only	1.8231	0.00211275	C:GO:0005886; C:GO:0016021; P:GO:0030420	C:plasma membrane; C:integral component of membrane; P:establishment of competence for transformation		U	Intracellular trafficking, secretion, and vesicular transport	K12293	Two-component system;Quorum sensing;
EZ481_RS05145	WP_000668290.1	EZ481_RS05145	peptide cleavage/export ABC transporter		1.35428	0.00191335	F:GO:0005524; C:GO:0005886; P:GO:0006508; F:GO:0008234; C:GO:0016021; F:GO:0016887; F:GO:0022885; P:GO:0030420; F:GO:0042626; P:GO:0043213; P:GO:0055085	F:ATP binding; C:plasma membrane; P:proteolysis; F:cysteine-type peptidase activity; C:integral component of membrane; F:ATPase activity; F:bacteriocin transmembrane transporter activity; P:establishment of competence for transformation; F:ATPase-coupled transmembrane transporter activity; P:bacteriocin transport; P:transmembrane transport	COG2274	V	Defense mechanisms	K12292	ABC transporters;Two-component system;Quorum sensing;
EZ481_RS05150	WP_000522366.1	EZ481_RS05150	hypothetical protein		0.458309	0.568531
EZ481_RS05160	WP_001093075.1	blpU	bacteriocin-like peptide BlpU		-1.78098	0.00392935	P:GO:0042742	P:defense response to bacterium
EZ481_RS05170	WP_000136447.1	EZ481_RS05170	acyl carrier protein		-3.1856	0.000268711	F:GO:0000035; F:GO:0000036; C:GO:0005829; P:GO:0006633; P:GO:0009245	F:acyl binding; F:acyl carrier activity; C:cytosol; P:fatty acid biosynthetic process; P:lipid A biosynthetic process	COG0236	I	Lipid transport and metabolism	K02078	Metabolic pathways;Biosynthesis of antibiotics;Biosynthesis of secondary metabolites - unclassified;
EZ481_RS05175	WP_000717456.1	plsX	phosphate acyltransferase PlsX	0.0177288	-1.29619	0.0231843	C:GO:0005737; P:GO:0006633; P:GO:0008654; F:GO:0043811	C:cytoplasm; P:fatty acid biosynthetic process; P:phospholipid biosynthetic process; F:phosphate:acyl-[acyl carrier protein] acyltransferase activity	COG0416	I	Lipid transport and metabolism	K03621	Metabolic pathways;Biosynthesis of secondary metabolites;Glycerolipid metabolism;
EZ481_RS05180	WP_000616166.1	recO	DNA repair protein RecO		-2.43892	0.000391967	P:GO:0006281; P:GO:0006310; C:GO:0009295; C:GO:0044424	P:DNA repair; P:DNA recombination; C:nucleoid; C:intracellular part	COG1381	L	Replication, recombination and repair	K03584	Homologous recombination;
EZ481_RS05185	WP_000366378.1	EZ481_RS05185	pyridoxal phosphate-dependent aminotransferase	-0.0558077	-0.538443	0.214636	C:GO:0005737; P:GO:0009058; F:GO:0016212; F:GO:0030170	C:cytoplasm; P:biosynthetic process; F:kynurenine-oxoglutarate transaminase activity; F:pyridoxal phosphate binding	COG0436	E	Amino acid transport and metabolism	K00841	Metabolic pathways;Biosynthesis of secondary metabolites;Biosynthesis of amino acids;Lysine biosynthesis;
EZ481_RS05190	WP_000009141.1	EZ481_RS05190	YeiH family putative sulfate export transporter	0.0776049	-0.989942	0.00858617	C:GO:0005886; C:GO:0016021	C:plasma membrane; C:integral component of membrane	COG2855	S	Function unknown
EZ481_RS05195	WP_000076479.1	EZ481_RS05195	CoA-binding protein	-0.131631	1.24607	0.00123653	F:GO:0005515; C:GO:0005829; F:GO:0048037	F:protein binding; C:cytosol; F:cofactor binding	COG1832	S	Function unknown	K06929
EZ481_RS05200	WP_000358433.1	polA	DNA polymerase I	-0.14887	0.370603	0.289558	F:GO:0003677; F:GO:0003887; C:GO:0005737; P:GO:0006261; P:GO:0006281; F:GO:0008408; F:GO:0008409; P:GO:0071897; P:GO:0090305	F:DNA binding; F:DNA-directed DNA polymerase activity; C:cytoplasm; P:DNA-dependent DNA replication; P:DNA repair; F:3'-5' exonuclease activity; F:5'-3' exonuclease activity; P:DNA biosynthetic process; P:nucleic acid phosphodiester bond hydrolysis	COG0258	L	Replication, recombination and repair	K02335	DNA replication;Base excision repair;Nucleotide excision repair;Homologous recombination;
EZ481_RS05205	WP_001819942.1	EZ481_RS05205	hypothetical protein		0.0906494	0.866097
EZ481_RS05215	WP_010976370.1	EZ481_RS05215	hypothetical protein		0.347453	0.490534
EZ481_RS05225	WP_000010163.1	EZ481_RS05225	ribose-phosphate diphosphokinase	-0.20412	-0.951341	0.089592	F:GO:0000287; C:GO:0002189; F:GO:0004749; F:GO:0005524; C:GO:0005737; P:GO:0006015; P:GO:0009116; P:GO:0009152; P:GO:0009156; F:GO:0016301; P:GO:0016310	F:magnesium ion binding; C:ribose phosphate diphosphokinase complex; F:ribose phosphate diphosphokinase activity; F:ATP binding; C:cytoplasm; P:5-phosphoribose 1-diphosphate biosynthetic process; P:nucleoside metabolic process; P:purine ribonucleotide biosynthetic process; P:ribonucleoside monophosphate biosynthetic process; F:kinase activity; P:phosphorylation	COG0462	F	Nucleotide transport and metabolism	K00948	Metabolic pathways;Biosynthesis of secondary metabolites;Microbial metabolism in diverse environments;Biosynthesis of antibiotics;Carbon metabolism;Biosynthesis of amino acids;Pentose phosphate pathway;Purine metabolism;
EZ481_RS05240	WP_074017595.1	radA	DNA repair protein RadA	-0.197025	-1.53664	0.00471206	P:GO:0000725; F:GO:0003684; F:GO:0005524; C:GO:0005829; P:GO:0006508; F:GO:0008094; F:GO:0008233; F:GO:0046872	P:recombinational repair; F:damaged DNA binding; F:ATP binding; C:cytosol; P:proteolysis; F:DNA-dependent ATPase activity; F:peptidase activity; F:metal ion binding	COG1066	O	Posttranslational modification, protein turnover, chaperones	K04485
EZ481_RS05245	WP_010976368.1	EZ481_RS05245	histidine phosphatase family protein	-0.282247	-1.15721	0.170359	F:GO:0003824; F:GO:0004619; C:GO:0005737; F:GO:0016787; F:GO:0016853	F:catalytic activity; F:phosphoglycerate mutase activity; C:cytoplasm; F:hydrolase activity; F:isomerase activity	COG0406	G	Carbohydrate transport and metabolism
EZ481_RS05250	WP_000701992.1	EZ481_RS05250	dUTP diphosphatase	0.0503197	2.40556	1.97553e-10	F:GO:0000287; F:GO:0004170; P:GO:0006226; P:GO:0046081	F:magnesium ion binding; F:dUTP diphosphatase activity; P:dUMP biosynthetic process; P:dUTP catabolic process	COG0756	F	Nucleotide transport and metabolism	K01520	Metabolic pathways;Pyrimidine metabolism;Drug metabolism - other enzymes;
EZ481_RS05255	-	ffs	signal recognition particle sRNA small type		-0.818675	0.326504
EZ481_RS05260	WP_000291874.1	EZ481_RS05260	nucleoside deaminase	-0.131279	-0.694647	0.432248	P:GO:0002100; F:GO:0008270; F:GO:0052717; C:GO:0052718	P:tRNA wobble adenosine to inosine editing; F:zinc ion binding; F:tRNA-specific adenosine-34 deaminase activity; C:tRNA-specific adenosine-34 deaminase complex	COG0590	F, J	Nucleotide transport and metabolism	K11991
EZ481_RS05265	WP_000205044.1	EZ481_RS05265	adenylosuccinate synthase	-0.0510364	0.565932	0.210652	F:GO:0000287; F:GO:0004019; F:GO:0005525; C:GO:0005737; P:GO:0044208; P:GO:0046040	F:magnesium ion binding; F:adenylosuccinate synthase activity; F:GTP binding; C:cytoplasm; P:'de novo' AMP biosynthetic process; P:IMP metabolic process	COG0104	F	Nucleotide transport and metabolism	K01939	Metabolic pathways;Purine metabolism;Alanine, aspartate and glutamate metabolism;
EZ481_RS05270	WP_010963185.1	EZ481_RS05270	hypothetical protein		0.961858	0.240517
EZ481_RS05285	-	EZ481_RS05285	tRNA-Asn		-0.167415	0.802671
EZ481_RS05295	-	EZ481_RS05295	23S ribosomal RNA		-0.657623	0.15455
EZ481_RS05305	-	EZ481_RS05305	16S ribosomal RNA		-0.808081	0.161597
EZ481_RS05310	-	EZ481_RS05310	tRNA-Glu		-0.0206498	0.978063
EZ481_RS05315	WP_000588897.1	EZ481_RS05315	sigma-70 family RNA polymerase sigma factor		0.756427	0.396348	F:GO:0003700; P:GO:0006352; P:GO:0006355	F:DNA-binding transcription factor activity; P:DNA-templated transcription, initiation; P:regulation of transcription, DNA-templated		K	Transcription	K12296	Two-component system;Quorum sensing;
EZ481_RS05320	WP_000744557.1	hflB	ATP-dependent zinc metalloprotease FtsH	-0.188514	0.296365	0.448734	F:GO:0004176; F:GO:0004222; F:GO:0005524; C:GO:0005886; P:GO:0006508; F:GO:0008270; C:GO:0016021; P:GO:0030163; C:GO:0030428; P:GO:0043934; P:GO:0051301	F:ATP-dependent peptidase activity; F:metalloendopeptidase activity; F:ATP binding; C:plasma membrane; P:proteolysis; F:zinc ion binding; C:integral component of membrane; P:protein catabolic process; C:cell septum; P:sporulation; P:cell division	COG0465	O	Posttranslational modification, protein turnover, chaperones	K03798
EZ481_RS05325	WP_000892185.1	hpt	hypoxanthine phosphoribosyltransferase	0.240278	0.778917	0.380863	F:GO:0000287; F:GO:0004422; F:GO:0005524; C:GO:0005737; P:GO:0006168; P:GO:0006178; P:GO:0006400; F:GO:0016879; P:GO:0032263; P:GO:0032264; P:GO:0046100; F:GO:0052657	F:magnesium ion binding; F:hypoxanthine phosphoribosyltransferase activity; F:ATP binding; C:cytoplasm; P:adenine salvage; P:guanine salvage; P:tRNA modification; F:ligase activity, forming carbon-nitrogen bonds; P:GMP salvage; P:IMP salvage; P:hypoxanthine metabolic process; F:guanine phosphoribosyltransferase activity	COG0634	F	Nucleotide transport and metabolism	K00760	Metabolic pathways;Biosynthesis of secondary metabolites;Purine metabolism;Drug metabolism - other enzymes;
EZ481_RS05330	WP_001208977.1	tilS	tRNA lysidine(34) synthetase TilS		-0.0255417	0.968544	F:GO:0005524; C:GO:0005737; P:GO:0006400; F:GO:0016879	F:ATP binding; C:cytoplasm; P:tRNA modification; F:ligase activity, forming carbon-nitrogen bonds	COG0037	D	Cell cycle control, cell division, chromosome partitioning	K04075
EZ481_RS05335	WP_001224760.1	EZ481_RS05335	serine hydrolase		0.612473	0.160845	F:GO:0008800; C:GO:0016020; C:GO:0016021; F:GO:0016787	F:beta-lactamase activity; C:membrane; C:integral component of membrane; F:hydrolase activity	COG2367	V	Defense mechanisms	K01467	Two-component system;beta-Lactam resistance;
EZ481_RS05340	WP_079118582.1	EZ481_RS05340	septum formation initiator	treated only	0.414147	0.557486	C:GO:0016021; P:GO:0051301	C:integral component of membrane; P:cell division	COG2919	D	Cell cycle control, cell division, chromosome partitioning	K13052
EZ481_RS05345	WP_001234978.1	EZ481_RS05345	RNA-binding S4 domain-containing protein	0.138634	0.0197852	0.98239	F:GO:0003723	F:RNA binding	COG1188	J	Translation, ribosomal structure and biogenesis
EZ481_RS05350	WP_000258109.1	mfd	transcription-repair coupling factor	-0.430876	-0.120588	0.744457	P:GO:0000716; F:GO:0003684; F:GO:0005524; C:GO:0005737; P:GO:0006355; F:GO:0016787	P:transcription-coupled nucleotide-excision repair, DNA damage recognition; F:damaged DNA binding; F:ATP binding; C:cytoplasm; P:regulation of transcription, DNA-templated; F:hydrolase activity	COG1197	L	Replication, recombination and repair	K03723	Nucleotide excision repair;
EZ481_RS05355	WP_000163929.1	EZ481_RS05355	aminoacyl-tRNA hydrolase	-0.0607908	-1.20545	0.0697946	F:GO:0004045; C:GO:0005737; P:GO:0006412	F:aminoacyl-tRNA hydrolase activity; C:cytoplasm; P:translation	COG0193	J	Translation, ribosomal structure and biogenesis	K01056
EZ481_RS05360	WP_001218707.1	ychF	redox-regulated ATPase YchF	-0.0654179	-0.866862	0.121301	F:GO:0005524; F:GO:0005525; C:GO:0005737; F:GO:0016887; F:GO:0043022; F:GO:0043023; F:GO:0046872	F:ATP binding; F:GTP binding; C:cytoplasm; F:ATPase activity; F:ribosome binding; F:ribosomal large subunit binding; F:metal ion binding	COG0012	J	Translation, ribosomal structure and biogenesis	K06942
EZ481_RS05365	WP_000285191.1	EZ481_RS05365	DUF951 family protein		-0.305989	0.733375			COG4481	S	Function unknown
EZ481_RS05370	WP_000581138.1	dnaN	DNA polymerase III subunit beta	-0.0822786	-0.536221	0.360145	F:GO:0003677; F:GO:0003887; F:GO:0005515; C:GO:0005737; P:GO:0006271; F:GO:0008408; C:GO:0009360; P:GO:0071897; P:GO:0090305	F:DNA binding; F:DNA-directed DNA polymerase activity; F:protein binding; C:cytoplasm; P:DNA strand elongation involved in DNA replication; F:3'-5' exonuclease activity; C:DNA polymerase III complex; P:DNA biosynthetic process; P:nucleic acid phosphodiester bond hydrolysis	COG0592	L	Replication, recombination and repair	K02338	DNA replication;Mismatch repair;Homologous recombination;
EZ481_RS05375	WP_000660615.1	dnaA	chromosomal replication initiator protein DnaA	0.120885	-0.00874307	0.987682	F:GO:0003688; F:GO:0005524; C:GO:0005737; C:GO:0005886; P:GO:0006270; P:GO:0006275	F:DNA replication origin binding; F:ATP binding; C:cytoplasm; C:plasma membrane; P:DNA replication initiation; P:regulation of DNA replication	COG0593	L	Replication, recombination and repair	K02313	Two-component system;Cell cycle - Caulobacter;
EZ481_RS05380	WP_000410378.1	EZ481_RS05380	ParB/RepB/Spo0J family partition protein	-0.0287717	-0.740806	0.351938	F:GO:0003677; C:GO:0005694; P:GO:0007059; C:GO:0043590; P:GO:0045881	F:DNA binding; C:chromosome; P:chromosome segregation; C:bacterial nucleoid; P:positive regulation of sporulation resulting in formation of a cellular spore	COG1475	K	Transcription	K03497
EZ481_RS05385	WP_001808347.1	EZ481_RS05385	serine protease	-0.564762	-0.0361858	0.957596	F:GO:0004252; P:GO:0006508; C:GO:0016020	F:serine-type endopeptidase activity; P:proteolysis; C:membrane	COG0265	O	Posttranslational modification, protein turnover, chaperones	K04771	Two-component system;Cationic antimicrobial peptide;
EZ481_RS05390	WP_000695929.1	rlmH	23S rRNA (pseudouridine(1915)-N(3))-methyltransferase RlmH	-0.131064	-1.59153	0.00239406	C:GO:0005737; P:GO:0031167; F:GO:0070038	C:cytoplasm; P:rRNA methylation; F:rRNA (pseudouridine-N3-)-methyltransferase activity	COG1576	S	Function unknown	K00783
EZ481_RS05395	-	EZ481_RS05395	tRNA-Arg		-0.361819	0.67199
EZ481_RS05400	WP_000799689.1	comC	competence-stimulating peptide ComC		0.924375	0.303605
EZ481_RS05405	WP_000362880.1	EZ481_RS05405	sensor histidine kinase	non-treated only	-1.67047	0.000141944	P:GO:0007165; C:GO:0016021; F:GO:0016301; P:GO:0016310; F:GO:0042802	P:signal transduction; C:integral component of membrane; F:kinase activity; P:phosphorylation; F:identical protein binding	COG2972	T	Signal transduction mechanisms	K12294	Two-component system;Quorum sensing;
EZ481_RS05410	WP_000866065.1	EZ481_RS05410	response regulator transcription factor	0.112182	-0.508047	0.215743	P:GO:0000160; F:GO:0003677; P:GO:0045892	P:phosphorelay signal transduction system; F:DNA binding; P:negative regulation of transcription, DNA-templated	COG3279	T	Signal transduction mechanisms	K12295	Two-component system;Quorum sensing;
EZ481_RS05420	-	EZ481_RS05420	tRNA-Asn		-0.641714	0.419198
EZ481_RS05425	WP_001158266.1	EZ481_RS05425	TetR/AcrR family transcriptional regulator	-0.0232713	0.447079	0.568323	F:GO:0003677; C:GO:0016020	F:DNA binding; C:membrane	COG1309	K	Transcription
EZ481_RS05445	WP_001809069.1	EZ481_RS05445	membrane protein		-0.0230225	0.971903	C:GO:0016021	C:integral component of membrane	COG1511	S	Function unknown
EZ481_RS05450	WP_000834690.1	EZ481_RS05450	ABC transporter permease	-0.39794	-0.179368	0.600682	C:GO:0016021	C:integral component of membrane	COG4485	S	Function unknown
EZ481_RS05455	WP_000958770.1	EZ481_RS05455	ATP-binding cassette domain-containing protein	-0.064229	-0.671189	0.327512	F:GO:0005524; F:GO:0016887	F:ATP binding; F:ATPase activity	COG0488	S	Function unknown
EZ481_RS05460	WP_000165444.1	trpS	tryptophan--tRNA ligase	-0.0104403	-0.711831	0.0501727	F:GO:0004830; F:GO:0005524; C:GO:0005737; P:GO:0006436	F:tryptophan-tRNA ligase activity; F:ATP binding; C:cytoplasm; P:tryptophanyl-tRNA aminoacylation	COG0180	J	Translation, ribosomal structure and biogenesis	K01867	Aminoacyl-tRNA biosynthesis;
EZ481_RS05470	WP_000266662.1	recF	DNA replication/repair protein RecF	0.367977	-0.361633	0.629707	P:GO:0000731; F:GO:0003697; F:GO:0005524; C:GO:0005737; P:GO:0006260; P:GO:0006302; P:GO:0009432; C:GO:0043590	P:DNA synthesis involved in DNA repair; F:single-stranded DNA binding; F:ATP binding; C:cytoplasm; P:DNA replication; P:double-strand break repair; P:SOS response; C:bacterial nucleoid	COG1195	L	Replication, recombination and repair	K03629	Homologous recombination;
EZ481_RS05475	WP_000455903.1	yaaA	S4 domain-containing protein YaaA	-0.127399	-0.562881	0.304102	F:GO:0003723	F:RNA binding	COG2501	S	Function unknown
EZ481_RS05480	WP_000424263.1	EZ481_RS05480	insulinase family protein	-0.344065	-1.13746	0.011087	P:GO:0006508; F:GO:0008233; F:GO:0046872	P:proteolysis; F:peptidase activity; F:metal ion binding	COG0612	O	Posttranslational modification, protein turnover, chaperones
EZ481_RS05485	WP_000170194.1	EZ481_RS05485	insulinase family protein	non-treated only	-0.928312	0.0436599	P:GO:0006508; F:GO:0008233; F:GO:0046872	P:proteolysis; F:peptidase activity; F:metal ion binding	COG0612	O	Posttranslational modification, protein turnover, chaperones
EZ481_RS05490	WP_001844398.1	EZ481_RS05490	helix-turn-helix domain-containing protein	-0.0308139	-1.11833	0.0553172	F:GO:0003677; C:GO:0016021	F:DNA binding; C:integral component of membrane	COG1426	S	Function unknown
EZ481_RS05495	WP_000712132.1	pgsA	CDP-diacylglycerol--glycerol-3-phosphate 3-phosphatidyltransferase	-0.486667	-1.32014	0.0557007	F:GO:0008444; C:GO:0016021; P:GO:0046474	F:CDP-diacylglycerol-glycerol-3-phosphate 3-phosphatidyltransferase activity; C:integral component of membrane; P:glycerophospholipid biosynthetic process	COG0558	I	Lipid transport and metabolism	K00995	Metabolic pathways;Glycerophospholipid metabolism;
EZ481_RS05500	WP_000835715.1	EZ481_RS05500	energy-coupling factor transporter ATPase	-0.131509	-1.72766	0.00153433	F:GO:0005524; C:GO:0005887; F:GO:0016887; F:GO:0042626; C:GO:0043190; P:GO:0055085	F:ATP binding; C:integral component of plasma membrane; F:ATPase activity; F:ATPase-coupled transmembrane transporter activity; C:ATP-binding cassette (ABC) transporter complex; P:transmembrane transport	COG1122	P	Inorganic ion transport and metabolism	K16786	ABC transporters;
EZ481_RS05505	WP_000510406.1	EZ481_RS05505	energy-coupling factor transporter ATPase	-0.0638111	-1.72243	0.00192721	F:GO:0005524; C:GO:0005887; F:GO:0016887; F:GO:0042626; C:GO:0043190; P:GO:0055085	F:ATP binding; C:integral component of plasma membrane; F:ATPase activity; F:ATPase-coupled transmembrane transporter activity; C:ATP-binding cassette (ABC) transporter complex; P:transmembrane transport	COG1122	P	Inorganic ion transport and metabolism	K16787	ABC transporters;
EZ481_RS05510	WP_000377893.1	EZ481_RS05510	energy-coupling factor transporter transmembrane protein EcfT	-0.663974	-0.637336	0.173662	C:GO:0005886; C:GO:0016021; F:GO:0022857; P:GO:0055085	C:plasma membrane; C:integral component of membrane; F:transmembrane transporter activity; P:transmembrane transport	COG0619	P	Inorganic ion transport and metabolism	K16785	ABC transporters;
EZ481_RS05515	WP_001078983.1	mreC	rod shape-determining protein MreC	0.0137157	-0.907212	0.0633219	F:GO:0005515; C:GO:0005886; P:GO:0008360	F:protein binding; C:plasma membrane; P:regulation of cell shape	COG1792	M	Cell wall/membrane/envelope biogenesis	K03570
EZ481_RS05520	WP_001249454.1	mreD	rod shape-determining protein MreD		-0.97998	0.0614379	P:GO:0008360; C:GO:0016021	P:regulation of cell shape; C:integral component of membrane	COG2891	M	Cell wall/membrane/envelope biogenesis	K03571
EZ481_RS05525	WP_000727012.1	EZ481_RS05525	CHAP domain-containing protein	-0.38714	-0.819089	0.0499839	F:GO:0016787; P:GO:0044011	F:hydrolase activity; P:single-species biofilm formation on inanimate substrate	COG3883	S	Function unknown	K21471
EZ481_RS05530	WP_000268467.1	rpsB	30S ribosomal protein S2	0.0790997	-0.64951	0.304697	F:GO:0003735; P:GO:0006412; C:GO:0022627	F:structural constituent of ribosome; P:translation; C:cytosolic small ribosomal subunit	COG0052	J	Translation, ribosomal structure and biogenesis	K02967	Ribosome;
EZ481_RS05535	WP_000808063.1	EZ481_RS05535	elongation factor Ts	-0.197708	-0.516213	0.445533	F:GO:0003746; C:GO:0005737; P:GO:0006414; C:GO:0009986; F:GO:2001065	F:translation elongation factor activity; C:cytoplasm; P:translational elongation; C:cell surface; F:mannan binding	COG0264	J	Translation, ribosomal structure and biogenesis	K02357
EZ481_RS05540	WP_000973412.1	EZ481_RS05540	IS66 family insertion sequence element accessory protein TnpB		0.14646	0.725878			COG3436	L	Replication, recombination and repair	K07484
EZ481_RS05550	WP_075825815.1	EZ481_RS05550	transposase		-0.162342	0.737485			COG3436	L	Replication, recombination and repair
EZ481_RS05555	WP_033607966.1	EZ481_RS05555	hypothetical protein		-0.233949	0.722533
EZ481_RS05560	WP_000029860.1	cysK	cysteine synthase A	-0.329747	-0.909597	0.0223758	F:GO:0004122; F:GO:0004124; C:GO:0005737; P:GO:0006535; F:GO:0008134; P:GO:0008284; P:GO:0009087; F:GO:0030170; C:GO:0032993; F:GO:0042803; P:GO:0051289; P:GO:0051291; F:GO:0080146; P:GO:1904798	F:cystathionine beta-synthase activity; F:cysteine synthase activity; C:cytoplasm; P:cysteine biosynthetic process from serine; F:transcription factor binding; P:positive regulation of cell population proliferation; P:methionine catabolic process; F:pyridoxal phosphate binding; C:protein-DNA complex; F:protein homodimerization activity; P:protein homotetramerization; P:protein heterooligomerizati…	COG0031	E	Amino acid transport and metabolism	K01738	Metabolic pathways;Biosynthesis of secondary metabolites;Microbial metabolism in diverse environments;Biosynthesis of antibiotics;Carbon metabolism;Biosynthesis of amino acids;Sulfur metabolism;Cysteine and methionine metabolism;
EZ481_RS05565	WP_000395739.1	EZ481_RS05565	YigZ family protein	-0.0497556	-1.68099	0.00394748	F:GO:0016787	F:hydrolase activity	COG1739	S	Function unknown
EZ481_RS05570	WP_000867601.1	EZ481_RS05570	DEAD/DEAH box helicase		-1.42039	0.0149169	F:GO:0003677; F:GO:0004386; F:GO:0005524; P:GO:0006259	F:DNA binding; F:helicase activity; F:ATP binding; P:DNA metabolic process	COG4098	L	Replication, recombination and repair	K02240
EZ481_RS05575	WP_000649974.1	EZ481_RS05575	ComF family protein		-0.726292	0.361563	P:GO:0009116	P:nucleoside metabolic process	COG1040	S	Function unknown	K02242
EZ481_RS05580	WP_000599104.1	raiA	ribosome-associated translation inhibitor RaiA	0.18122	1.01432	0.147012	C:GO:0022627; F:GO:0043022; F:GO:0043024; P:GO:0045900	C:cytosolic small ribosomal subunit; F:ribosome binding; F:ribosomal small subunit binding; P:negative regulation of translational elongation	COG1544	J	Translation, ribosomal structure and biogenesis	K05808
EZ481_RS05590	WP_000864220.1	EZ481_RS05590	50S ribosomal protein L9	0.162744	-0.312286	0.695925	F:GO:0003735; P:GO:0006412; F:GO:0019843; C:GO:0022625	F:structural constituent of ribosome; P:translation; F:rRNA binding; C:cytosolic large ribosomal subunit	COG0359	J	Translation, ribosomal structure and biogenesis	K02939	Ribosome;
EZ481_RS05595	WP_000852486.1	dnaB	replicative DNA helicase	-0.0875025	-0.13122	0.808623	F:GO:0003677; F:GO:0003678; F:GO:0005515; F:GO:0005524; C:GO:0005829; P:GO:0006268; P:GO:0006269; C:GO:1990077	F:DNA binding; F:DNA helicase activity; F:protein binding; F:ATP binding; C:cytosol; P:DNA unwinding involved in DNA replication; P:DNA replication, synthesis of RNA primer; C:primosome complex	COG0305	L	Replication, recombination and repair	K02314	DNA replication;Cell cycle - Caulobacter;
EZ481_RS05600	WP_001278167.1	EZ481_RS05600	hypothetical protein	0.231139	-0.0845205	0.925395	P:GO:0006355	P:regulation of transcription, DNA-templated	COG4466	S	Function unknown
EZ481_RS05605	WP_000698573.1	cbpD	choline binding-anchored murein hydrolase CbpD		-0.273647	0.532828	C:GO:0005576; C:GO:0016020; C:GO:0016021	C:extracellular region; C:membrane; C:integral component of membrane	COG3942	S	Function unknown
EZ481_RS05615	WP_001861775.1	EZ481_RS05615	ABC transporter permease		-0.215297	0.591267	C:GO:0005886; C:GO:0016021; P:GO:0055085	C:plasma membrane; C:integral component of membrane; P:transmembrane transport	COG0600	P	Inorganic ion transport and metabolism
EZ481_RS05625	WP_000136224.1	EZ481_RS05625	ABC transporter ATP-binding protein	-0.00694886	-0.641036	0.151602	F:GO:0005524; F:GO:0016887	F:ATP binding; F:ATPase activity	COG1116	P	Inorganic ion transport and metabolism
EZ481_RS05630	WP_001211279.1	EZ481_RS05630	CtsR family transcriptional regulator	0.595074	-0.144514	0.690435	F:GO:0003677; P:GO:0045892; P:GO:1990169; P:GO:1990170	F:DNA binding; P:negative regulation of transcription, DNA-templated; P:stress response to copper ion; P:stress response to cadmium ion	COG4463	K	Transcription	K03708
EZ481_RS05635	WP_001109676.1	EZ481_RS05635	ATP-dependent Clp protease ATP-binding subunit	-0.131907	-0.342906	0.284433	F:GO:0005524; P:GO:0006508; F:GO:0008233; P:GO:1990169; P:GO:1990170	F:ATP binding; P:proteolysis; F:peptidase activity; P:stress response to copper ion; P:stress response to cadmium ion	COG0542	O	Posttranslational modification, protein turnover, chaperones	K03696
EZ481_RS05640	WP_001856327.1	EZ481_RS05640	hypothetical protein		-0.513866	0.30904
EZ481_RS05645	WP_100199867.1	EZ481_RS05645	DNA alkylation repair protein		0.797226	0.0384927
EZ481_RS05650	WP_075825816.1	EZ481_RS05650	DNA alkylation repair protein		-0.12035	0.704837
EZ481_RS05655	WP_001024075.1	EZ481_RS05655	response regulator transcription factor	0.336358	-0.759551	0.0847167	F:GO:0000156; P:GO:0000160; F:GO:0003677; F:GO:0003700; C:GO:0005829; P:GO:0006355	F:phosphorelay response regulator activity; P:phosphorelay signal transduction system; F:DNA binding; F:DNA-binding transcription factor activity; C:cytosol; P:regulation of transcription, DNA-templated	COG0745	T	Signal transduction mechanisms
EZ481_RS05660	WP_000594665.1	EZ481_RS05660	HAMP domain-containing histidine kinase	0.574031	-0.229238	0.569892	F:GO:0000155; F:GO:0000156; F:GO:0005524; P:GO:0007234; C:GO:0016021; P:GO:0018106; P:GO:0023014; F:GO:0030295; P:GO:0032147	F:phosphorelay sensor kinase activity; F:phosphorelay response regulator activity; F:ATP binding; P:osmosensory signaling via phosphorelay pathway; C:integral component of membrane; P:peptidyl-histidine phosphorylation; P:signal transduction by protein phosphorylation; F:protein kinase activator activity; P:activation of protein kinase activity	COG0642	T	Signal transduction mechanisms
EZ481_RS05665	WP_000241918.1	EZ481_RS05665	isoprenylcysteine carboxyl methyltransferase	0.0278489	-0.0712648	0.856771	F:GO:0004671; P:GO:0006481; C:GO:0016021	F:protein C-terminal S-isoprenylcysteine carboxyl O-methyltransferase activity; P:C-terminal protein methylation; C:integral component of membrane	COG1755	S	Function unknown
EZ481_RS05675	WP_010976679.1	dusB	tRNA dihydrouridine synthase DusB	-0.238588	-1.02315	0.0092736	P:GO:0002943; F:GO:0017150; F:GO:0050660; P:GO:0055114	P:tRNA dihydrouridine synthesis; F:tRNA dihydrouridine synthase activity; F:flavin adenine dinucleotide binding; P:oxidation-reduction process	COG0042	J	Translation, ribosomal structure and biogenesis
EZ481_RS05680	WP_000357847.1	hslO	Hsp33 family molecular chaperone HslO	0.0525291	-1.01106	0.0145298	C:GO:0005737; P:GO:0006457; F:GO:0051082	C:cytoplasm; P:protein folding; F:unfolded protein binding	COG1281	O	Posttranslational modification, protein turnover, chaperones	K04083
EZ481_RS05685	WP_000280551.1	EZ481_RS05685	hypothetical protein		-1.10146	0.0109357	F:GO:0003677	F:DNA binding		S	Function unknown
EZ481_RS05695	WP_000395918.1	glpO	type 1 glycerol-3-phosphate oxidase		-0.979541	0.0153966	F:GO:0004369; P:GO:0006071; P:GO:0006072; C:GO:0009331; C:GO:0016021; F:GO:0052591; P:GO:0055114	F:glycerol-3-phosphate oxidase activity; P:glycerol metabolic process; P:glycerol-3-phosphate metabolic process; C:glycerol-3-phosphate dehydrogenase complex; C:integral component of membrane; F:sn-glycerol-3-phosphate:ubiquinone-8 oxidoreductase activity; P:oxidation-reduction process	COG0578	C	Energy production and conversion	K00105	Biosynthesis of secondary metabolites;Glycerophospholipid metabolism;
EZ481_RS05700	WP_000980827.1	EZ481_RS05700	aquaporin family protein		-1.00888	0.0095696	C:GO:0005886; P:GO:0006071; F:GO:0015267; C:GO:0016021; P:GO:0055085	C:plasma membrane; P:glycerol metabolic process; F:channel activity; C:integral component of membrane; P:transmembrane transport	COG0580	G	Carbohydrate transport and metabolism	K02440
EZ481_RS05705	WP_001127306.1	EZ481_RS05705	hypothetical protein	non-treated only	-1.14442	0.00223362
EZ481_RS05710	WP_001856324.1	EZ481_RS05710	hypothetical protein		-1.49431	0.000679384
EZ481_RS05715	WP_075825817.1	EZ481_RS05715	hypothetical protein		0.292624	0.677043
EZ481_RS05720	WP_000040341.1	EZ481_RS05720	maturase		-0.691261	0.303629	F:GO:0003964; P:GO:0006278	F:RNA-directed DNA polymerase activity; P:RNA-dependent DNA biosynthetic process	COG3344	L	Replication, recombination and repair
EZ481_RS05725	WP_001818058.1	EZ481_RS05725	group II intron reverse transcriptase/maturase		0.468287	0.222563	F:GO:0003964; P:GO:0006278	F:RNA-directed DNA polymerase activity; P:RNA-dependent DNA biosynthetic process	COG3344	L	Replication, recombination and repair
EZ481_RS05730	WP_000071459.1	EZ481_RS05730	MFS transporter		-0.153132	0.695238	C:GO:0016021; P:GO:0055085	C:integral component of membrane; P:transmembrane transport		G	Carbohydrate transport and metabolism
EZ481_RS05735	WP_000813667.1	EZ481_RS05735	teichoic acid D-Ala incorporation-associated protein DltX		-0.00215692	0.997796
EZ481_RS05740	WP_000066732.1	dltA	D-alanine--poly(phosphoribitol) ligase subunit DltA	-0.350346	1.15636	0.000117144	F:GO:0005524; C:GO:0005737; F:GO:0047473; P:GO:0070395	F:ATP binding; C:cytoplasm; F:D-alanine [D-alanyl carrier protein] ligase activity; P:lipoteichoic acid biosynthetic process	COG1020	H	Coenzyme transport and metabolism	K03367	Metabolic pathways;D-Alanine metabolism;Two-component system;Staphylococcus aureus infection;Cationic antimicrobial peptide;
EZ481_RS05745	WP_000969752.1	dltB	D-alanyl-lipoteichoic acid biosynthesis protein DltB	-0.477121	0.229702	0.708217	C:GO:0016021	C:integral component of membrane	COG1696	M	Cell wall/membrane/envelope biogenesis	K03739	Two-component system;Staphylococcus aureus infection;Cationic antimicrobial peptide;
EZ481_RS05755	WP_134813664.1	dltD	D-alanyl-lipoteichoic acid biosynthesis protein DltD	-0.183847	-0.186249	0.757633	C:GO:0005886; C:GO:0016021; P:GO:0070395	C:plasma membrane; C:integral component of membrane; P:lipoteichoic acid biosynthetic process	COG3966	M	Cell wall/membrane/envelope biogenesis	K03740	Two-component system;Staphylococcus aureus infection;Cationic antimicrobial peptide;
EZ481_RS05765	WP_001269474.1	EZ481_RS05765	metal ABC transporter ATP-binding protein	-0.327953	2.1196	0.00143339	F:GO:0005524; P:GO:0006829; F:GO:0016887; P:GO:0030420; C:GO:0043190	F:ATP binding; P:zinc ion transport; F:ATPase activity; P:establishment of competence for transformation; C:ATP-binding cassette (ABC) transporter complex	COG1121	P	Inorganic ion transport and metabolism	K09817	ABC transporters;
EZ481_RS05770	WP_000950018.1	EZ481_RS05770	metal ABC transporter permease		0.556506	0.301133	C:GO:0005887; P:GO:0010043; F:GO:0042626; C:GO:0043190; P:GO:0055085	C:integral component of plasma membrane; P:response to zinc ion; F:ATPase-coupled transmembrane transporter activity; C:ATP-binding cassette (ABC) transporter complex; P:transmembrane transport	COG1108	P	Inorganic ion transport and metabolism	K09816	ABC transporters;
EZ481_RS05775	WP_000724074.1	adcA	zinc ABC transporter substrate-binding lipoprotein AdcA	-0.093117	0.767061	0.0653144	C:GO:0005886; P:GO:0006829; P:GO:0007155; F:GO:0008270; P:GO:0030420	C:plasma membrane; P:zinc ion transport; P:cell adhesion; F:zinc ion binding; P:establishment of competence for transformation	COG0803	P	Inorganic ion transport and metabolism	K09815	ABC transporters;
EZ481_RS05780	WP_000588546.1	EZ481_RS05780	DeoR/GlpR transcriptional regulator	-0.12996	-0.695989	0.370005	F:GO:0003677; F:GO:0003700; P:GO:0006355	F:DNA binding; F:DNA-binding transcription factor activity; P:regulation of transcription, DNA-templated	COG1349	K	Transcription
EZ481_RS05785	WP_010976673.1	EZ481_RS05785	rhamnulokinase		0.537563	0.0880454	P:GO:0005975; F:GO:0016740	P:carbohydrate metabolic process; F:transferase activity	COG1070	G	Carbohydrate transport and metabolism	K00848	Metabolic pathways;Microbial metabolism in diverse environments;Pentose and glucuronate interconversions;Fructose and mannose metabolism;
EZ481_RS05790	WP_010976672.1	EZ481_RS05790	L-fuculose-phosphate aldolase		0.233823	0.786318
EZ481_RS05795	WP_000912113.1	EZ481_RS05795	fucose isomerase		1.22465	0.164551
EZ481_RS05800	WP_010976671.1	EZ481_RS05800	PTS sugar transporter subunit IIA		-1.08736	0.206744
EZ481_RS05805	WP_000020988.1	EZ481_RS05805	PTS sugar transporter		1.00488	0.262538
EZ481_RS05810	WP_000899623.1	EZ481_RS05810	PTS mannose/fructose/sorbose/N-acetylgalactosamine transporter subunit IIC		0.608377	0.467948
EZ481_RS05815	WP_000981721.1	EZ481_RS05815	PTS mannose/fructose/sorbose transporter family subunit IID		-0.369099	0.673907
EZ481_RS05820	WP_000780623.1	EZ481_RS05820	glycoside hydrolase family 95 protein		-0.269731	0.647085
EZ481_RS05825	WP_001031126.1	EZ481_RS05825	fucolectin		0.563719	0.23369
EZ481_RS05830	WP_000614258.1	EZ481_RS05830	L-fucose isomerase		-0.558521	0.179281	C:GO:0005829; F:GO:0008736; F:GO:0008790; P:GO:0019571; F:GO:0030145; P:GO:0042355	C:cytosol; F:L-fucose isomerase activity; F:arabinose isomerase activity; P:D-arabinose catabolic process; F:manganese ion binding; P:L-fucose catabolic process	COG2407	G	Carbohydrate transport and metabolism	K01818	Metabolic pathways;Microbial metabolism in diverse environments;Fructose and mannose metabolism;
EZ481_RS05835	WP_000190397.1	EZ481_RS05835	iron-containing alcohol dehydrogenase		-1.30124	0.00129698	F:GO:0004022; C:GO:0005829; F:GO:0008743; F:GO:0046872; P:GO:0055114	F:alcohol dehydrogenase (NAD) activity; C:cytosol; F:L-threonine 3-dehydrogenase activity; F:metal ion binding; P:oxidation-reduction process	COG1454	C	Energy production and conversion	K13954	Metabolic pathways;Biosynthesis of secondary metabolites;Microbial metabolism in diverse environments;Biosynthesis of antibiotics;Degradation of aromatic compounds;Glycolysis / Gluconeogenesis;Fatty acid degradation;Tyrosine metabolism;Chloroalkane and chloroalkene degradation;Naphthalene degradation;
EZ481_RS05840	WP_000963953.1	EZ481_RS05840	SPFH domain-containing protein	-0.0188915	-0.210007	0.605761	P:GO:0006508; F:GO:0008233; C:GO:0016021	P:proteolysis; F:peptidase activity; C:integral component of membrane	COG0330	O	Posttranslational modification, protein turnover, chaperones
EZ481_RS05855	WP_000501061.1	EZ481_RS05855	hypothetical protein	-0.133539	-0.611928	0.324924	F:GO:0004222; C:GO:0005576; C:GO:0005618; P:GO:0006508; F:GO:0008270	F:metalloendopeptidase activity; C:extracellular region; C:cell wall; P:proteolysis; F:zinc ion binding		S	Function unknown
EZ481_RS05865	WP_000686962.1	EZ481_RS05865	Sapep family Mn(2+)-dependent dipeptidase		1.10777	0.0013075	P:GO:0006508; F:GO:0008270; F:GO:0016805	P:proteolysis; F:zinc ion binding; F:dipeptidase activity	COG0624	E	Amino acid transport and metabolism
EZ481_RS05870	WP_001290378.1	EZ481_RS05870	YfcC family protein		0.802133	0.0283887	C:GO:0005886; C:GO:0016021	C:plasma membrane; C:integral component of membrane	COG1288	S	Function unknown
EZ481_RS05880	WP_000185363.1	argF	ornithine carbamoyltransferase	-0.0272297	-0.46845	0.138684	F:GO:0004585; C:GO:0005737; F:GO:0016597; P:GO:0019240; P:GO:0019546; P:GO:0019547; P:GO:0042450	F:ornithine carbamoyltransferase activity; C:cytoplasm; F:amino acid binding; P:citrulline biosynthetic process; P:arginine deiminase pathway; P:arginine catabolic process to ornithine; P:arginine biosynthetic process via ornithine	COG0078	E	Amino acid transport and metabolism	K00611	Metabolic pathways;Biosynthesis of secondary metabolites;Biosynthesis of antibiotics;Biosynthesis of amino acids;Arginine biosynthesis;
EZ481_RS05895	WP_079199708.1	EZ481_RS05895	alpha-L-fucosidase		0.0676495	0.88601	F:GO:0004560; C:GO:0005764; P:GO:0006004; P:GO:0016139	F:alpha-L-fucosidase activity; C:lysosome; P:fucose metabolic process; P:glycoside catabolic process	COG3669	G	Carbohydrate transport and metabolism	K01206	Other glycan degradation;
EZ481_RS05900	WP_000803406.1	EZ481_RS05900	alpha-1,2-mannosidase	-0.30103	0.797297	0.0605761	F:GO:0000224; C:GO:0005634; C:GO:0005829; P:GO:0006515; P:GO:0006516; P:GO:0006517; F:GO:0030246	F:peptide-N4-(N-acetyl-beta-glucosaminyl)asparagine amidase activity; C:nucleus; C:cytosol; P:protein quality control for misfolded or incompletely synthesized proteins; P:glycoprotein catabolic process; P:protein deglycosylation; F:carbohydrate binding	COG3537	G	Carbohydrate transport and metabolism
EZ481_RS05905	WP_000640493.1	EZ481_RS05905	glycoside hydrolase family 125 protein	non-treated only	1.13946	0.00329176	F:GO:0003824	F:catalytic activity	COG3538	S	Function unknown	K09704
EZ481_RS05910	WP_000432750.1	EZ481_RS05910	alpha-mannosidase	non-treated only	0.914592	0.0168554	F:GO:0004559; P:GO:0006013; F:GO:0030246	F:alpha-mannosidase activity; P:mannose metabolic process; F:carbohydrate binding	COG0383	G	Carbohydrate transport and metabolism	K01191	Other glycan degradation;
EZ481_RS05915	WP_000241175.1	EZ481_RS05915	ROK family protein		1.25716	0.00786736	P:GO:0008152; F:GO:0016301	P:metabolic process; F:kinase activity	COG1940	K	Transcription
EZ481_RS05920	WP_000251419.1	EZ481_RS05920	beta-N-acetylhexosaminidase		0.698876	0.0456579	F:GO:0015929	F:hexosaminidase activity		G	Carbohydrate transport and metabolism
EZ481_RS05925	WP_073078446.1	EZ481_RS05925	hypothetical protein		0.398074	0.581156				S	Function unknown
EZ481_RS05935	WP_000753855.1	pcpA	choline-binding protein PcpA	0.0126558	-0.399484	0.454506	C:GO:0016020; F:GO:0016787	C:membrane; F:hydrolase activity		S	Function unknown
EZ481_RS05940	WP_001265622.1	rpmG	50S ribosomal protein L33		-0.0912587	0.901885
EZ481_RS05945	WP_000290417.1	rpmF	50S ribosomal protein L32	0.140286	-0.441988	0.563055	F:GO:0003735; P:GO:0006412; C:GO:0015934	F:structural constituent of ribosome; P:translation; C:large ribosomal subunit	COG0333	J	Translation, ribosomal structure and biogenesis	K02911	Ribosome;
EZ481_RS05950	WP_000796544.1	EZ481_RS05950	PTS ascorbate transporter subunit IIC		-0.0529558	0.923218	P:GO:0006355	P:regulation of transcription, DNA-templated	COG4877
EZ481_RS05955	WP_000136824.1	EZ481_RS05955	SPFH domain-containing protein	-0.258375	0.812819	0.0324319	C:GO:0016021	C:integral component of membrane	COG0330	O	Posttranslational modification, protein turnover, chaperones
EZ481_RS05960	WP_000460906.1	EZ481_RS05960	BglG family transcription antiterminator	0.146128	-0.522797	0.162122	P:GO:0006355; F:GO:0008982; P:GO:0009401; F:GO:0016301; P:GO:0016310; P:GO:0034219	P:regulation of transcription, DNA-templated; F:protein-N(PI)-phosphohistidine-sugar phosphotransferase activity; P:phosphoenolpyruvate-dependent sugar phosphotransferase system; F:kinase activity; P:phosphorylation; P:carbohydrate transmembrane transport	COG3711	K	Transcription
EZ481_RS05965	WP_000912476.1	EZ481_RS05965	PTS sugar transporter subunit IIB		-0.146203	0.869396	F:GO:0008982; P:GO:0009401; P:GO:0034219	F:protein-N(PI)-phosphohistidine-sugar phosphotransferase activity; P:phosphoenolpyruvate-dependent sugar phosphotransferase system; P:carbohydrate transmembrane transport	COG3414	G	Carbohydrate transport and metabolism	K02822	Metabolic pathways;Microbial metabolism in diverse environments;Ascorbate and aldarate metabolism;Phosphotransferase system;
EZ481_RS05970	WP_134813665.1	EZ481_RS05970	PTS ascorbate transporter subunit IIC		-0.187903	0.720196	P:GO:0009401; C:GO:0016021	P:phosphoenolpyruvate-dependent sugar phosphotransferase system; C:integral component of membrane	COG3037	G	Carbohydrate transport and metabolism	K03475	Metabolic pathways;Microbial metabolism in diverse environments;Ascorbate and aldarate metabolism;Phosphotransferase system;
EZ481_RS05975	WP_000603787.1	EZ481_RS05975	transketolase	non-treated only	-0.464941	0.507343	F:GO:0016740	F:transferase activity	COG3959	G	Carbohydrate transport and metabolism	K00615	Metabolic pathways;Biosynthesis of secondary metabolites;Microbial metabolism in diverse environments;Biosynthesis of antibiotics;Carbon metabolism;Biosynthesis of amino acids;Pentose phosphate pathway;Carbon fixation in photosynthetic organisms;Biosynthesis of ansamycins;
EZ481_RS05980	WP_000986386.1	EZ481_RS05980	transketolase family protein		-0.394719	0.602351	F:GO:0003824	F:catalytic activity	COG3958	G	Carbohydrate transport and metabolism	K00615	Metabolic pathways;Biosynthesis of secondary metabolites;Microbial metabolism in diverse environments;Biosynthesis of antibiotics;Carbon metabolism;Biosynthesis of amino acids;Pentose phosphate pathway;Carbon fixation in photosynthetic organisms;Biosynthesis of ansamycins;
EZ481_RS05985	WP_000137358.1	ilvD	dihydroxy-acid dehydratase	0.136493	-0.0700455	0.89005	F:GO:0004160; P:GO:0009097; P:GO:0009099; F:GO:0046872; F:GO:0051539	F:dihydroxy-acid dehydratase activity; P:isoleucine biosynthetic process; P:valine biosynthetic process; F:metal ion binding; F:4 iron, 4 sulfur cluster binding	COG0129	E	Amino acid transport and metabolism	K01687	Metabolic pathways;Biosynthesis of secondary metabolites;Biosynthesis of antibiotics;2-Oxocarboxylic acid metabolism;Biosynthesis of amino acids;Valine, leucine and isoleucine biosynthesis;Pantothenate and CoA biosynthesis;
EZ481_RS05990	WP_001204051.1	EZ481_RS05990	metal-sulfur cluster assembly factor	non-treated only	0.808681	0.12217			COG2151	S	Function unknown
EZ481_RS05995	WP_000608253.1	EZ481_RS05995	hypothetical protein		-0.571862	0.520029
EZ481_RS06000	WP_000434947.1	EZ481_RS06000	MutR family transcriptional regulator		0.0649174	0.930931	F:GO:0016740; F:GO:0043565	F:transferase activity; F:sequence-specific DNA binding	COG1396	K	Transcription
EZ481_RS06005	WP_134813666.1	EZ481_RS06005	transporter		1.69259	8.37114e-07	C:GO:0016021	C:integral component of membrane		S	Function unknown
EZ481_RS06010	WP_000775873.1	EZ481_RS06010	histidine--tRNA ligase	-0.131702	-0.0351203	0.962392	F:GO:0004821; F:GO:0005524; C:GO:0005737; P:GO:0006427	F:histidine-tRNA ligase activity; F:ATP binding; C:cytoplasm; P:histidyl-tRNA aminoacylation	COG0124	J	Translation, ribosomal structure and biogenesis	K01892	Aminoacyl-tRNA biosynthesis;
EZ481_RS06015	WP_000692977.1	EZ481_RS06015	hypothetical protein		-0.398734	0.651505
EZ481_RS06020	WP_000565867.1	EZ481_RS06020	hypothetical protein	treated only	-0.899484	0.296605	C:GO:0016021	C:integral component of membrane
EZ481_RS06025	WP_000336220.1	EZ481_RS06025	transcriptional regulator	non-treated only	-0.344588	0.700144	F:GO:0043565	F:sequence-specific DNA binding	COG1476	K	Transcription	K07729
EZ481_RS06030	WP_001046144.1	EZ481_RS06030	hypothetical protein		-0.0206498	0.978063	C:GO:0016021	C:integral component of membrane
EZ481_RS06035	WP_001847027.1	EZ481_RS06035	DUF3169 family protein	0.187087	0.49483	0.571536	C:GO:0016021	C:integral component of membrane
EZ481_RS06040	WP_000771241.1	EZ481_RS06040	CPBP family intramembrane metalloprotease	-0.335792	-0.78603	0.269491	P:GO:0006508; F:GO:0008233; C:GO:0016021	P:proteolysis; F:peptidase activity; C:integral component of membrane		S	Function unknown	K07052
EZ481_RS06045	WP_000832180.1	EZ481_RS06045	hypothetical protein	-0.127679	-0.00242368	0.997546	C:GO:0016021	C:integral component of membrane
EZ481_RS06050	WP_000693012.1	EZ481_RS06050	hypothetical protein		0.336623	0.456931
EZ481_RS06055	WP_000830872.1	aspS	aspartate--tRNA ligase	-0.0670436	-1.93576	0.000289824	F:GO:0003676; F:GO:0004815; F:GO:0005524; C:GO:0005737; P:GO:0006422	F:nucleic acid binding; F:aspartate-tRNA ligase activity; F:ATP binding; C:cytoplasm; P:aspartyl-tRNA aminoacylation	COG0173	J	Translation, ribosomal structure and biogenesis	K01876	Aminoacyl-tRNA biosynthesis;
EZ481_RS06060	WP_000806289.1	EZ481_RS06060	YitT family protein		-0.744048	0.0991236	C:GO:0016021	C:integral component of membrane	COG1284	S	Function unknown
EZ481_RS06070	WP_001145439.1	EZ481_RS06070	LacI family transcriptional regulator	0.00411657	0.50464	0.15343	F:GO:0003677; P:GO:0006355	F:DNA binding; P:regulation of transcription, DNA-templated	COG1609	K	Transcription	K02529
EZ481_RS06075	WP_000938218.1	EZ481_RS06075	maltodextrose utilization protein MalA	treated only	0.330376	0.419561	C:GO:0016021	C:integral component of membrane	COG5521	S	Function unknown
EZ481_RS06080	WP_099180591.1	EZ481_RS06080	UDP pyrophosphate phosphatase		1.49483	0.0616619
EZ481_RS06085	WP_001065636.1	EZ481_RS06085	maltodextrin ABC transporter permease	-0.435367	0.581427	0.118645	C:GO:0005886; F:GO:0015423; P:GO:0015768; C:GO:0016021; P:GO:0042956; P:GO:0055085	C:plasma membrane; F:ATPase-coupled maltose transmembrane transporter activity; P:maltose transport; C:integral component of membrane; P:maltodextrin transport; P:transmembrane transport	COG3833	P	Inorganic ion transport and metabolism	K15772	ABC transporters;
EZ481_RS06090	WP_001808667.1	EZ481_RS06090	maltodextrin ABC transporter permease	-0.307763	0.255741	0.539225	F:GO:0015423; P:GO:0015768; P:GO:0042956; P:GO:0055085; C:GO:1990060	F:ATPase-coupled maltose transmembrane transporter activity; P:maltose transport; P:maltodextrin transport; P:transmembrane transport; C:maltose transport complex	COG1175	P	Inorganic ion transport and metabolism	K15771	ABC transporters;
EZ481_RS06095	WP_000095484.1	EZ481_RS06095	extracellular solute-binding protein	-0.0070523	-0.751083	0.121745	C:GO:0005886; F:GO:0015144; P:GO:0034219	C:plasma membrane; F:carbohydrate transmembrane transporter activity; P:carbohydrate transmembrane transport	COG2182	G	Carbohydrate transport and metabolism	K15770	ABC transporters;
EZ481_RS06100	WP_000747291.1	malQ	4-alpha-glucanotransferase	-0.299382	-0.51444	0.179562	F:GO:0004134; C:GO:0005737; P:GO:0005977; P:GO:0009312; F:GO:0102500	F:4-alpha-glucanotransferase activity; C:cytoplasm; P:glycogen metabolic process; P:oligosaccharide biosynthetic process; F:beta-maltose 4-alpha-glucanotransferase activity	COG1640	G	Carbohydrate transport and metabolism	K00705	Metabolic pathways;Biosynthesis of secondary metabolites;Starch and sucrose metabolism;
EZ481_RS06105	WP_000950158.1	glgP	glycogen/starch/alpha-glucan family phosphorylase	-0.164659	-1.14134	0.00123182	C:GO:0005737; P:GO:0005980; F:GO:0008184; F:GO:0030170; F:GO:0102250; F:GO:0102499	C:cytoplasm; P:glycogen catabolic process; F:glycogen phosphorylase activity; F:pyridoxal phosphate binding; F:linear malto-oligosaccharide phosphorylase activity; F:SHG alpha-glucan phosphorylase activity	COG0058	G	Carbohydrate transport and metabolism	K00688	Metabolic pathways;Biosynthesis of secondary metabolites;Starch and sucrose metabolism;Necroptosis;Biofilm formation - Escherichia coli;Insulin signaling pathway;Glucagon signaling pathway;Insulin resistance;
EZ481_RS06110	WP_100199866.1	EZ481_RS06110	DNA alkylation repair protein		-0.642236	0.454294
EZ481_RS06115	WP_001037920.1	EZ481_RS06115	membrane protein		-1.41683	0.0237036
EZ481_RS06120	WP_000915304.1	EZ481_RS06120	hypothetical protein		-0.290499	0.577829	C:GO:0016021	C:integral component of membrane
EZ481_RS06125	WP_001095514.1	EZ481_RS06125	methyltransferase domain-containing protein	-0.52402	0.0438656	0.895457	F:GO:0008168; P:GO:0032259; F:GO:0046872	F:methyltransferase activity; P:methylation; F:metal ion binding	COG0500	Q	Secondary metabolites biosynthesis, transport and catabolism	K00563
EZ481_RS06130	WP_000910909.1	EZ481_RS06130	hypothetical protein	0.362413	-0.630276	0.485136	C:GO:0016021	C:integral component of membrane
EZ481_RS06135	WP_000008798.1	EZ481_RS06135	heavy metal translocating P-type ATPase	-0.273707	0.230143	0.627271	F:GO:0005385; F:GO:0005524; C:GO:0005886; F:GO:0008900; F:GO:0015086; C:GO:0016021; F:GO:0016787; F:GO:0046872; P:GO:0070574; P:GO:0071577; P:GO:0099132; P:GO:1902600	F:zinc ion transmembrane transporter activity; F:ATP binding; C:plasma membrane; F:potassium:proton exchanging ATPase activity; F:cadmium ion transmembrane transporter activity; C:integral component of membrane; F:hydrolase activity; F:metal ion binding; P:cadmium ion transmembrane transport; P:zinc ion transmembrane transport; P:ATP hydrolysis coupled cation transmembrane transport; P:proton tra…	COG2217	P	Inorganic ion transport and metabolism
EZ481_RS06140	WP_000546887.1	EZ481_RS06140	tyrosine--tRNA ligase	-0.269341	-0.846596	0.00965653	F:GO:0003723; F:GO:0004831; F:GO:0005524; C:GO:0005829; P:GO:0006437	F:RNA binding; F:tyrosine-tRNA ligase activity; F:ATP binding; C:cytosol; P:tyrosyl-tRNA aminoacylation	COG0162	J	Translation, ribosomal structure and biogenesis	K01866	Aminoacyl-tRNA biosynthesis;
EZ481_RS06150	WP_001812545.1	EZ481_RS06150	membrane protein		-0.370671	0.383593	C:GO:0005886; C:GO:0016021	C:plasma membrane; C:integral component of membrane	COG0697	E, G	Amino acid transport and metabolism
EZ481_RS06155	WP_000127466.1	dapD	2,3,4,5-tetrahydropyridine-2,6-dicarboxylate N-acetyltransferase	0.0375064	0.0224901	0.952656	P:GO:0009089; P:GO:0019877; F:GO:0047200	P:lysine biosynthetic process via diaminopimelate; P:diaminopimelate biosynthetic process; F:tetrahydrodipicolinate N-acetyltransferase activity	COG2171	E	Amino acid transport and metabolism	K00674	Metabolic pathways;Microbial metabolism in diverse environments;Biosynthesis of amino acids;Lysine biosynthesis;
EZ481_RS06160	WP_000885102.1	EZ481_RS06160	N-acetyldiaminopimelate deacetylase	-0.286016	0.776968	0.0344198	P:GO:0009089; P:GO:0019877; F:GO:0050118	P:lysine biosynthetic process via diaminopimelate; P:diaminopimelate biosynthetic process; F:N-acetyldiaminopimelate deacetylase activity	COG1473	E	Amino acid transport and metabolism	K05823	Metabolic pathways;Biosynthesis of secondary metabolites;Biosynthesis of amino acids;Lysine biosynthesis;
EZ481_RS06165	WP_000834308.1	EZ481_RS06165	5-formyltetrahydrofolate cyclo-ligase	-0.29615	0.897624	0.0212619	F:GO:0005515; F:GO:0005524; P:GO:0009396; P:GO:0022611; F:GO:0030272; P:GO:0035999; F:GO:0046872	F:protein binding; F:ATP binding; P:folic acid-containing compound biosynthetic process; P:dormancy process; F:5-formyltetrahydrofolate cyclo-ligase activity; P:tetrahydrofolate interconversion; F:metal ion binding	COG0212	H	Coenzyme transport and metabolism	K01934	Metabolic pathways;One carbon pool by folate;
EZ481_RS06170	WP_000658498.1	EZ481_RS06170	rhomboid family intramembrane serine protease		0.893437	0.0131087	F:GO:0004252; P:GO:0006508; C:GO:0016021	F:serine-type endopeptidase activity; P:proteolysis; C:integral component of membrane	COG0705	S	Function unknown
EZ481_RS06175	WP_000202229.1	galU	UTP--glucose-1-phosphate uridylyltransferase GalU	-0.019022	-1.72637	2.3943e-05	F:GO:0003983; P:GO:0006011; P:GO:0009058	F:UTP:glucose-1-phosphate uridylyltransferase activity; P:UDP-glucose metabolic process; P:biosynthetic process	COG1210	M	Cell wall/membrane/envelope biogenesis	K00963	Metabolic pathways;Biosynthesis of antibiotics;Pentose and glucuronate interconversions;Galactose metabolism;Starch and sucrose metabolism;Amino sugar and nucleotide sugar metabolism;
EZ481_RS06180	WP_000415108.1	EZ481_RS06180	NAD(P)H-dependent glycerol-3-phosphate dehydrogenase	-0.270089	-1.90738	2.37109e-06	F:GO:0004367; C:GO:0005829; P:GO:0005975; P:GO:0006650; P:GO:0008654; C:GO:0009331; P:GO:0046167; P:GO:0046168; F:GO:0047952; F:GO:0051287; P:GO:0055114	F:glycerol-3-phosphate dehydrogenase [NAD+] activity; C:cytosol; P:carbohydrate metabolic process; P:glycerophospholipid metabolic process; P:phospholipid biosynthetic process; C:glycerol-3-phosphate dehydrogenase complex; P:glycerol-3-phosphate biosynthetic process; P:glycerol-3-phosphate catabolic process; F:glycerol-3-phosphate dehydrogenase [NAD(P)+] activity; F:NAD binding; P:oxidation-reduc…	COG0240	C	Energy production and conversion	K00057	Biosynthesis of secondary metabolites;Glycerophospholipid metabolism;
EZ481_RS06185	WP_010976662.1	EZ481_RS06185	XRE family transcriptional regulator		-0.584096	0.451935	F:GO:0043565	F:sequence-specific DNA binding		K	Transcription
EZ481_RS06190	WP_000183464.1	EZ481_RS06190	hypothetical protein		-1.52469	0.000450187				L	Replication, recombination and repair
EZ481_RS06195	WP_001245781.1	phoU	phosphate signaling complex protein PhoU		-0.724133	0.105616	C:GO:0005737; P:GO:0030643; F:GO:0042803; P:GO:0045936; P:GO:2000186	C:cytoplasm; P:cellular phosphate ion homeostasis; F:protein homodimerization activity; P:negative regulation of phosphate metabolic process; P:negative regulation of phosphate transmembrane transport	COG0704	P	Inorganic ion transport and metabolism	K02039
EZ481_RS06205	WP_000049767.1	pstA	phosphate ABC transporter permease PstA		-0.869056	0.0420052	F:GO:0005315; C:GO:0005887; P:GO:0035435	F:inorganic phosphate transmembrane transporter activity; C:integral component of plasma membrane; P:phosphate ion transmembrane transport	COG0581	P	Inorganic ion transport and metabolism	K02038	ABC transporters;
EZ481_RS06210	WP_000595180.1	pstC	phosphate ABC transporter permease subunit PstC		-0.819946	0.0712519	F:GO:0005315; C:GO:0005886; P:GO:0006817; C:GO:0016021; P:GO:0055085	F:inorganic phosphate transmembrane transporter activity; C:plasma membrane; P:phosphate ion transport; C:integral component of membrane; P:transmembrane transport	COG0573	P	Inorganic ion transport and metabolism	K02037	ABC transporters;
EZ481_RS06215	WP_000669493.1	EZ481_RS06215	phosphate-binding protein		-1.08251	0.0133953	P:GO:0006817; F:GO:0042301; C:GO:0042597; P:GO:0044010	P:phosphate ion transport; F:phosphate ion binding; C:periplasmic space; P:single-species biofilm formation	COG0226	P	Inorganic ion transport and metabolism	K02040	ABC transporters;Two-component system;Tuberculosis;
EZ481_RS06220	WP_000833273.1	EZ481_RS06220	two-component sensor histidine kinase	0.31527	-0.93053	0.0473916	F:GO:0000155; P:GO:0000160; F:GO:0005524; C:GO:0005887; F:GO:0009927; P:GO:0018106; P:GO:0023014; P:GO:0046777	F:phosphorelay sensor kinase activity; P:phosphorelay signal transduction system; F:ATP binding; C:integral component of plasma membrane; F:histidine phosphotransfer kinase activity; P:peptidyl-histidine phosphorylation; P:signal transduction by protein phosphorylation; P:protein autophosphorylation		T	Signal transduction mechanisms	K07636	Two-component system;
EZ481_RS06225	WP_000166475.1	EZ481_RS06225	response regulator transcription factor	-0.280301	-1.15365	0.0356572	F:GO:0000156; P:GO:0000160; F:GO:0003677; F:GO:0003700; C:GO:0005829; P:GO:0006355	F:phosphorelay response regulator activity; P:phosphorelay signal transduction system; F:DNA binding; F:DNA-binding transcription factor activity; C:cytosol; P:regulation of transcription, DNA-templated	COG0745	T	Signal transduction mechanisms	K07658	Two-component system;
EZ481_RS06230	WP_001043733.1	EZ481_RS06230	cupin		0.109228	0.805571	F:GO:0003674; C:GO:0005575; P:GO:0008150	F:molecular_function; C:cellular_component; P:biological_process	COG3542	S	Function unknown	K09705
EZ481_RS06240	WP_001092739.1	EZ481_RS06240	arginine--tRNA ligase	-0.11115	-0.0320838	0.935651	F:GO:0004814; F:GO:0005524; C:GO:0005737; P:GO:0006420	F:arginine-tRNA ligase activity; F:ATP binding; C:cytoplasm; P:arginyl-tRNA aminoacylation	COG0018	J	Translation, ribosomal structure and biogenesis	K01887	Aminoacyl-tRNA biosynthesis;
EZ481_RS06245	WP_001231472.1	argR	arginine repressor	0.37641	-0.0756074	0.932744	F:GO:0003677; F:GO:0003700; C:GO:0005737; P:GO:0006355; P:GO:0006526; F:GO:0034618; P:GO:0051259	F:DNA binding; F:DNA-binding transcription factor activity; C:cytoplasm; P:regulation of transcription, DNA-templated; P:arginine biosynthetic process; F:arginine binding; P:protein complex oligomerization	COG1438	K	Transcription	K03402
EZ481_RS06250	WP_000963680.1	mutS	DNA mismatch repair protein MutS	-0.179608	1.0078	0.0326869	P:GO:0000018; F:GO:0003684; F:GO:0005524; C:GO:0005829; P:GO:0006298; F:GO:0008094; F:GO:0008301; F:GO:0032136; F:GO:0032137; F:GO:0032143; C:GO:0032300; F:GO:0042802; F:GO:0043531	P:regulation of DNA recombination; F:damaged DNA binding; F:ATP binding; C:cytosol; P:mismatch repair; F:DNA-dependent ATPase activity; F:DNA binding, bending; F:adenine/cytosine mispair binding; F:guanine/thymine mispair binding; F:single thymine insertion binding; C:mismatch repair complex; F:identical protein binding; F:ADP binding	COG0249	L	Replication, recombination and repair	K03555	Mismatch repair;
EZ481_RS06255	WP_000908156.1	patA	multidrug efflux ABC transporter subunit PatA	-0.22494	0.760958	0.0832454	F:GO:0005515; F:GO:0005524; C:GO:0005886; C:GO:0016021; F:GO:0016887; F:GO:0042626; P:GO:0055085	F:protein binding; F:ATP binding; C:plasma membrane; C:integral component of membrane; F:ATPase activity; F:ATPase-coupled transmembrane transporter activity; P:transmembrane transport	COG1132	V	Defense mechanisms	K18891	ABC transporters;
EZ481_RS06265	WP_000859871.1	patB	multidrug efflux ABC transporter subunit PatB	0.149169	-0.349285	0.52833	F:GO:0005515; F:GO:0005524; C:GO:0005886; C:GO:0016021; F:GO:0016887; F:GO:0042626; P:GO:0055085	F:protein binding; F:ATP binding; C:plasma membrane; C:integral component of membrane; F:ATPase activity; F:ATPase-coupled transmembrane transporter activity; P:transmembrane transport	COG1132	V	Defense mechanisms	K18892	ABC transporters;
EZ481_RS06270	WP_000124748.1	EZ481_RS06270	gamma-glutamyl-gamma-aminobutyrate hydrolase family protein	-0.616619	0.398269	0.503084	P:GO:0006541; F:GO:0016740; F:GO:0033969	P:glutamine metabolic process; F:transferase activity; F:gamma-glutamyl-gamma-aminobutyrate hydrolase activity	COG2071	S	Function unknown	K07010
EZ481_RS06275	WP_000400702.1	EZ481_RS06275	hypothetical protein		-0.7207	0.42044
EZ481_RS06280	WP_000018262.1	EZ481_RS06280	glucose-6-phosphate isomerase	-0.209538	-1.31201	0.0361881	F:GO:0004347; C:GO:0005829; P:GO:0006094; P:GO:0006096; F:GO:0016866; F:GO:0048029; P:GO:0051156	F:glucose-6-phosphate isomerase activity; C:cytosol; P:gluconeogenesis; P:glycolytic process; F:intramolecular transferase activity; F:monosaccharide binding; P:glucose 6-phosphate metabolic process	COG0166	G	Carbohydrate transport and metabolism	K01810	Metabolic pathways;Biosynthesis of secondary metabolites;Microbial metabolism in diverse environments;Biosynthesis of antibiotics;Carbon metabolism;Glycolysis / Gluconeogenesis;Pentose phosphate pathway;Starch and sucrose metabolism;Amino sugar and nucleotide sugar metabolism;
EZ481_RS06285	WP_000031084.1	EZ481_RS06285	glutamate--tRNA ligase	-0.0119538	-1.59064	0.00572943	F:GO:0000049; F:GO:0004818; F:GO:0005524; C:GO:0005829; P:GO:0006424; F:GO:0008270; C:GO:0009986; F:GO:2001065	F:tRNA binding; F:glutamate-tRNA ligase activity; F:ATP binding; C:cytosol; P:glutamyl-tRNA aminoacylation; F:zinc ion binding; C:cell surface; F:mannan binding	COG0008	J	Translation, ribosomal structure and biogenesis	K09698	Metabolic pathways;Aminoacyl-tRNA biosynthesis;
EZ481_RS06290	WP_000355907.1	EZ481_RS06290	cytidine deaminase	0.0821868	-0.960802	0.273365	F:GO:0004126; F:GO:0004131; C:GO:0005829; F:GO:0008270; P:GO:0009972; P:GO:0034654; F:GO:0102480	F:cytidine deaminase activity; F:cytosine deaminase activity; C:cytosol; F:zinc ion binding; P:cytidine deamination; P:nucleobase-containing compound biosynthetic process; F:5-fluorocytosine deaminase activity	COG0295	F	Nucleotide transport and metabolism
EZ481_RS06310	-	EZ481_RS06310	23S ribosomal RNA		0.163852	0.814073
EZ481_RS06330	-	EZ481_RS06330	tRNA-Ile		0.423998	0.631812
EZ481_RS06335	-	EZ481_RS06335	tRNA-Ser		-0.167415	0.802671
EZ481_RS06340	-	EZ481_RS06340	tRNA-Met		-0.167415	0.802671
EZ481_RS06350	-	EZ481_RS06350	tRNA-Tyr		-0.828544	0.321641
EZ481_RS06365	-	EZ481_RS06365	tRNA-Gln		0.719814	0.37933
EZ481_RS06370	-	EZ481_RS06370	tRNA-Leu		0.399282	0.596642
EZ481_RS06375	WP_001277916.1	EZ481_RS06375	glutamyl-tRNA synthetase	0.20412	0.294495	0.431701	F:GO:0004357; P:GO:0006750	F:glutamate-cysteine ligase activity; P:glutathione biosynthetic process	COG3572	H	Coenzyme transport and metabolism
EZ481_RS06380	WP_000177175.1	EZ481_RS06380	threonine synthase	0.197715	0.358755	0.352177	F:GO:0004795; P:GO:0006520; F:GO:0030170	F:threonine synthase activity; P:cellular amino acid metabolic process; F:pyridoxal phosphate binding	COG0498	E	Amino acid transport and metabolism	K01733	Metabolic pathways;Biosynthesis of secondary metabolites;Microbial metabolism in diverse environments;Biosynthesis of amino acids;Glycine, serine and threonine metabolism;Vitamin B6 metabolism;
EZ481_RS06385	WP_000473959.1	EZ481_RS06385	MATE family efflux transporter		1.22528	0.000702355	P:GO:0006855; F:GO:0015297; C:GO:0016021	P:drug transmembrane transport; F:antiporter activity; C:integral component of membrane	COG0534	V	Defense mechanisms
EZ481_RS06395	WP_000746982.1	EZ481_RS06395	LysM peptidoglycan-binding domain-containing protein	0.38818	0.769602	0.0271647	F:GO:0004386; C:GO:0005576; F:GO:0008168; C:GO:0016020; C:GO:0016021; P:GO:0032259	F:helicase activity; C:extracellular region; F:methyltransferase activity; C:membrane; C:integral component of membrane; P:methylation		M	Cell wall/membrane/envelope biogenesis
EZ481_RS06400	WP_010976657.1	EZ481_RS06400	MarR family transcriptional regulator		0.861537	0.0330883	F:GO:0003700; P:GO:0006355; F:GO:0044212	F:DNA-binding transcription factor activity; P:regulation of transcription, DNA-templated; F:transcription regulatory region DNA binding	COG1846	K	Transcription
EZ481_RS06415	WP_001108864.1	EZ481_RS06415	DUF975 family protein	-0.131279	0.0230586	0.946781	C:GO:0016021	C:integral component of membrane	COG5523	S	Function unknown
EZ481_RS06425	WP_001220853.1	EZ481_RS06425	acetyltransferase	-0.595626	0.264883	0.508064	C:GO:0016021; F:GO:0016747	C:integral component of membrane; F:transferase activity, transferring acyl groups other than amino-acyl groups	COG1835	I	Lipid transport and metabolism
EZ481_RS06430	WP_001134457.1	nagA	N-acetylglucosamine-6-phosphate deacetylase	-0.209596	-0.221952	0.702393	P:GO:0005975; P:GO:0006046; F:GO:0008448; F:GO:0046872; F:GO:0047419	P:carbohydrate metabolic process; P:N-acetylglucosamine catabolic process; F:N-acetylglucosamine-6-phosphate deacetylase activity; F:metal ion binding; F:N-acetylgalactosamine-6-phosphate deacetylase activity	COG1820	G	Carbohydrate transport and metabolism	K01443	Metabolic pathways;Biosynthesis of antibiotics;Amino sugar and nucleotide sugar metabolism;
EZ481_RS06435	WP_000649468.1	EZ481_RS06435	alcohol dehydrogenase	-0.199476	-0.0167996	0.966379	F:GO:0004022; F:GO:0008270; P:GO:0055114	F:alcohol dehydrogenase (NAD) activity; F:zinc ion binding; P:oxidation-reduction process	COG1063	C	Energy production and conversion	K18369	Metabolic pathways;Propanoate metabolism;
EZ481_RS06440	WP_001844020.1	EZ481_RS06440	DUF1033 family protein	treated only	0.560242	0.134808	F:GO:0004784; F:GO:0016491; P:GO:0019430; P:GO:0055114	F:superoxide dismutase activity; F:oxidoreductase activity; P:removal of superoxide radicals; P:oxidation-reduction process	COG4699	S	Function unknown
EZ481_RS06445	WP_000249564.1	EZ481_RS06445	type II/IV secretion system protein		1.19047	0.000274718	F:GO:0005524; C:GO:0005886; F:GO:0016887	F:ATP binding; C:plasma membrane; F:ATPase activity	COG2804	U	Intracellular trafficking, secretion, and vesicular transport	K02243
EZ481_RS06450	WP_074196785.1	EZ481_RS06450	type II secretion system F family protein		1.19861	0.000202778	C:GO:0016021	C:integral component of membrane	COG1459	U	Intracellular trafficking, secretion, and vesicular transport	K02244
EZ481_RS06455	WP_000738626.1	EZ481_RS06455	prepilin-type N-terminal cleavage/methylation domain-containing protein	treated only	-0.0237254	0.978052	C:GO:0015627; P:GO:0015628; C:GO:0016021; P:GO:0030420	C:type II protein secretion system complex; P:protein secretion by the type II secretion system; C:integral component of membrane; P:establishment of competence for transformation		U	Intracellular trafficking, secretion, and vesicular transport	K02245
EZ481_RS06460	WP_010976654.1	EZ481_RS06460	type II secretion system protein		1.49531	0.00218521	C:GO:0016020; C:GO:0016021; P:GO:0030420	C:membrane; C:integral component of membrane; P:establishment of competence for transformation	COG2165	U	Intracellular trafficking, secretion, and vesicular transport	K02246
EZ481_RS06465	WP_000601740.1	EZ481_RS06465	hypothetical protein		0.742134	0.315866	C:GO:0016020; C:GO:0016021	C:membrane; C:integral component of membrane	COG2165	U	Intracellular trafficking, secretion, and vesicular transport
EZ481_RS06470	WP_000250534.1	EZ481_RS06470	competence protein ComGF	-0.124939	1.46465	0.000713783	C:GO:0016021	C:integral component of membrane	COG4940	U	Intracellular trafficking, secretion, and vesicular transport	K02248
EZ481_RS06475	WP_000265622.1	EZ481_RS06475	hypothetical protein	non-treated only	0.955083	0.0758564	C:GO:0016021	C:integral component of membrane
EZ481_RS06490	WP_000167757.1	EZ481_RS06490	acetate kinase	-0.193504	-0.528966	0.407051	F:GO:0000287; F:GO:0005524; C:GO:0005737; P:GO:0006082; P:GO:0006085; F:GO:0008776; P:GO:0016310	F:magnesium ion binding; F:ATP binding; C:cytoplasm; P:organic acid metabolic process; P:acetyl-CoA biosynthetic process; F:acetate kinase activity; P:phosphorylation	COG0282	C	Energy production and conversion	K00925	Metabolic pathways;Microbial metabolism in diverse environments;Carbon metabolism;Pyruvate metabolism;Propanoate metabolism;Carbon fixation pathways in prokaryotes;Methane metabolism;Taurine and hypotaurine metabolism;
EZ481_RS06495	WP_000739246.1	rnpA	ribonuclease P protein component	0.13692	0.560162	0.535561	F:GO:0000049; P:GO:0001682; F:GO:0004526; P:GO:0090502	F:tRNA binding; P:tRNA 5'-leader removal; F:ribonuclease P activity; P:RNA phosphodiester bond hydrolysis, endonucleolytic	COG0594	J	Translation, ribosomal structure and biogenesis	K03536
EZ481_RS06500	WP_000538320.1	yidC	membrane protein insertase YidC	-0.0163904	0.912809	0.0710387	C:GO:0005887; P:GO:0015031; F:GO:0032977; P:GO:0051205	C:integral component of plasma membrane; P:protein transport; F:membrane insertase activity; P:protein insertion into membrane	COG0706	U	Intracellular trafficking, secretion, and vesicular transport	K03217	Protein export;Bacterial secretion system;Quorum sensing;
EZ481_RS06505	WP_134813667.1	EZ481_RS06505	protein jag	-0.220788	-0.023145	0.974079	F:GO:0003677	F:DNA binding	COG1847	S	Function unknown	K06346
EZ481_RS06510	WP_000932644.1	EZ481_RS06510	hypothetical protein		-0.0246637	0.969722
EZ481_RS06515	WP_000454435.1	EZ481_RS06515	PTS ascorbate transporter subunit IIC		0.402039	0.396905	C:GO:0005886; F:GO:0008982; P:GO:0009401; P:GO:0015882; C:GO:0016021; F:GO:0042802; F:GO:0090585; F:GO:0103111	C:plasma membrane; F:protein-N(PI)-phosphohistidine-sugar phosphotransferase activity; P:phosphoenolpyruvate-dependent sugar phosphotransferase system; P:L-ascorbic acid transmembrane transport; C:integral component of membrane; F:identical protein binding; F:protein-phosphocysteine-L-ascorbate-phosphotransferase system transporter activity; F:D-glucosamine PTS permease activity	COG3037	G	Carbohydrate transport and metabolism	K03475	Metabolic pathways;Microbial metabolism in diverse environments;Ascorbate and aldarate metabolism;Phosphotransferase system;
EZ481_RS06520	WP_000241469.1	EZ481_RS06520	PTS sugar transporter subunit IIB		-0.301473	0.736817	F:GO:0008982; P:GO:0009401; P:GO:0015882; F:GO:0090585; F:GO:0103111	F:protein-N(PI)-phosphohistidine-sugar phosphotransferase activity; P:phosphoenolpyruvate-dependent sugar phosphotransferase system; P:L-ascorbic acid transmembrane transport; F:protein-phosphocysteine-L-ascorbate-phosphotransferase system transporter activity; F:D-glucosamine PTS permease activity	COG3414	G	Carbohydrate transport and metabolism	K02822	Metabolic pathways;Microbial metabolism in diverse environments;Ascorbate and aldarate metabolism;Phosphotransferase system;
EZ481_RS06525	WP_001049932.1	EZ481_RS06525	PTS ascorbate transporter subunit IIA		1.11541	0.143104	F:GO:0008982; P:GO:0009401; P:GO:0015882; F:GO:0016301; P:GO:0016310; F:GO:0090585; F:GO:0103111	F:protein-N(PI)-phosphohistidine-sugar phosphotransferase activity; P:phosphoenolpyruvate-dependent sugar phosphotransferase system; P:L-ascorbic acid transmembrane transport; F:kinase activity; P:phosphorylation; F:protein-phosphocysteine-L-ascorbate-phosphotransferase system transporter activity; F:D-glucosamine PTS permease activity		G	Carbohydrate transport and metabolism	K02821	Metabolic pathways;Microbial metabolism in diverse environments;Ascorbate and aldarate metabolism;Phosphotransferase system;
EZ481_RS06530	WP_000166727.1	EZ481_RS06530	3-dehydro-L-gulonate-6-phosphate decarboxylase		0.575123	0.434096	F:GO:0000287; F:GO:0004590; P:GO:0006207; P:GO:0019854; F:GO:0033982; F:GO:0043801	F:magnesium ion binding; F:orotidine-5'-phosphate decarboxylase activity; P:'de novo' pyrimidine nucleobase biosynthetic process; P:L-ascorbic acid catabolic process; F:3-dehydro-L-gulonate-6-phosphate decarboxylase activity; F:hexulose-6-phosphate synthase activity	COG0269	Q	Secondary metabolites biosynthesis, transport and catabolism	K03078	Metabolic pathways;Microbial metabolism in diverse environments;Pentose and glucuronate interconversions;Ascorbate and aldarate metabolism;
EZ481_RS06535	WP_000252133.1	EZ481_RS06535	L-ribulose-5-phosphate 3-epimerase		-0.864997	0.0670897	F:GO:0003677; P:GO:0006281; F:GO:0008270; F:GO:0016861; P:GO:0019852; F:GO:0034015	F:DNA binding; P:DNA repair; F:zinc ion binding; F:intramolecular oxidoreductase activity, interconverting aldoses and ketoses; P:L-ascorbic acid metabolic process; F:L-ribulose-5-phosphate 3-epimerase activity	COG3623	G	Carbohydrate transport and metabolism	K03079	Metabolic pathways;Microbial metabolism in diverse environments;Pentose and glucuronate interconversions;Ascorbate and aldarate metabolism;
EZ481_RS06540	WP_001077556.1	EZ481_RS06540	L-ribulose-5-phosphate 4-epimerase		0.809781	0.172937	C:GO:0005829; F:GO:0008270; F:GO:0008742; F:GO:0016832; P:GO:0019572; P:GO:0019852	C:cytosol; F:zinc ion binding; F:L-ribulose-phosphate 4-epimerase activity; F:aldehyde-lyase activity; P:L-arabinose catabolic process; P:L-ascorbic acid metabolic process	COG0235	G	Carbohydrate transport and metabolism	K03077	Metabolic pathways;Microbial metabolism in diverse environments;Pentose and glucuronate interconversions;Ascorbate and aldarate metabolism;
EZ481_RS06545	WP_000242108.1	EZ481_RS06545	transcription antiterminator		0.384959	0.468647	P:GO:0006355; F:GO:0008982; P:GO:0009401; P:GO:0034219	P:regulation of transcription, DNA-templated; F:protein-N(PI)-phosphohistidine-sugar phosphotransferase activity; P:phosphoenolpyruvate-dependent sugar phosphotransferase system; P:carbohydrate transmembrane transport	COG3711	K	Transcription	K03493
EZ481_RS06550	WP_001134220.1	ulaG	L-ascorbate 6-phosphate lactonase	non-treated only	0.945348	0.168455	P:GO:0019854; F:GO:0030145; F:GO:0035460	P:L-ascorbic acid catabolic process; F:manganese ion binding; F:L-ascorbate 6-phosphate lactonase activity	COG2220	S	Function unknown	K03476	Metabolic pathways;Microbial metabolism in diverse environments;Ascorbate and aldarate metabolism;
EZ481_RS06555	WP_000067852.1	tkt	transketolase	-0.264513	0.0302016	0.959302	F:GO:0004802; C:GO:0005829; P:GO:0006098; P:GO:0044238; F:GO:0046872	F:transketolase activity; C:cytosol; P:pentose-phosphate shunt; P:primary metabolic process; F:metal ion binding	COG0021	G	Carbohydrate transport and metabolism	K00615	Metabolic pathways;Biosynthesis of secondary metabolites;Microbial metabolism in diverse environments;Biosynthesis of antibiotics;Carbon metabolism;Biosynthesis of amino acids;Pentose phosphate pathway;Carbon fixation in photosynthetic organisms;Biosynthesis of ansamycins;
EZ481_RS06560	WP_001069051.1	yajC	preprotein translocase subunit YajC	-0.132777	-0.0170722	0.984568	C:GO:0016021	C:integral component of membrane	COG1862	U	Intracellular trafficking, secretion, and vesicular transport	K03210	Protein export;Bacterial secretion system;Quorum sensing;
EZ481_RS06565	WP_000737448.1	EZ481_RS06565	low molecular weight phosphotyrosine protein phosphatase	0.677835	0.510742	0.572159	F:GO:0004725; P:GO:0035335	F:protein tyrosine phosphatase activity; P:peptidyl-tyrosine dephosphorylation	COG0394	T	Signal transduction mechanisms	K01104
EZ481_RS06570	WP_000429499.1	EZ481_RS06570	membrane protein	0.176091	-0.0524839	0.953486	C:GO:0016021	C:integral component of membrane	COG4642	S	Function unknown
EZ481_RS06575	WP_000763984.1	adhE	bifunctional acetaldehyde-CoA/alcohol dehydrogenase	-0.172837	0.141477	0.771037	F:GO:0004022; C:GO:0005829; P:GO:0006066; F:GO:0008774; P:GO:0015976; C:GO:0016020; F:GO:0046872; P:GO:0055114	F:alcohol dehydrogenase (NAD) activity; C:cytosol; P:alcohol metabolic process; F:acetaldehyde dehydrogenase (acetylating) activity; P:carbon utilization; C:membrane; F:metal ion binding; P:oxidation-reduction process	COG1012	C	Energy production and conversion	K04072	Metabolic pathways;Biosynthesis of secondary metabolites;Microbial metabolism in diverse environments;Biosynthesis of antibiotics;Degradation of aromatic compounds;Glycolysis / Gluconeogenesis;Pyruvate metabolism;Butanoate metabolism;Fatty acid degradation;Tyrosine metabolism;Chloroalkane and chloroalkene degradation;Naphthalene degradation;
EZ481_RS06580	WP_010963323.1	EZ481_RS06580	PTS lactose/cellobiose transporter subunit IIA		-1.50015	0.0569122	F:GO:0008982; P:GO:0009401; P:GO:0034219; F:GO:0046872; F:GO:0103111	F:protein-N(PI)-phosphohistidine-sugar phosphotransferase activity; P:phosphoenolpyruvate-dependent sugar phosphotransferase system; P:carbohydrate transmembrane transport; F:metal ion binding; F:D-glucosamine PTS permease activity	COG1447	G	Carbohydrate transport and metabolism	K02759	Starch and sucrose metabolism;Phosphotransferase system;
EZ481_RS06585	WP_000809626.1	EZ481_RS06585	PTS sugar transporter subunit IIB	0.45921	-1.57406	0.0703791	F:GO:0008982; P:GO:0009401; P:GO:0034219; F:GO:0103111	F:protein-N(PI)-phosphohistidine-sugar phosphotransferase activity; P:phosphoenolpyruvate-dependent sugar phosphotransferase system; P:carbohydrate transmembrane transport; F:D-glucosamine PTS permease activity	COG1440	G	Carbohydrate transport and metabolism	K02760	Starch and sucrose metabolism;Phosphotransferase system;
EZ481_RS06590	WP_000798146.1	EZ481_RS06590	PTS sugar transporter subunit IIC		-1.2138	0.0273313	C:GO:0005886; F:GO:0008982; P:GO:0009401; C:GO:0016021; P:GO:0034219	C:plasma membrane; F:protein-N(PI)-phosphohistidine-sugar phosphotransferase activity; P:phosphoenolpyruvate-dependent sugar phosphotransferase system; C:integral component of membrane; P:carbohydrate transmembrane transport	COG1455	G	Carbohydrate transport and metabolism	K02761	Starch and sucrose metabolism;Phosphotransferase system;
EZ481_RS06595	WP_010976651.1	EZ481_RS06595	glycoside hydrolase family 1 protein		-1.17601	0.0189672	C:GO:0005829; F:GO:0008422; P:GO:0016052; F:GO:0102483	C:cytosol; F:beta-glucosidase activity; P:carbohydrate catabolic process; F:scopolin beta-glucosidase activity	COG2723	G	Carbohydrate transport and metabolism	K01223	Glycolysis / Gluconeogenesis;Starch and sucrose metabolism;
EZ481_RS06600	WP_000105270.1	EZ481_RS06600	GntR family transcriptional regulator	-0.51886	0.89646	0.0509347	F:GO:0003677; F:GO:0003700; P:GO:0045892	F:DNA binding; F:DNA-binding transcription factor activity; P:negative regulation of transcription, DNA-templated	COG2188	K	Transcription	K03492
EZ481_RS06605	WP_000676514.1	EZ481_RS06605	ATP-binding cassette domain-containing protein		0.0364101	0.962419	F:GO:0000166; F:GO:0005215; F:GO:0005524; C:GO:0005886; F:GO:0015439; P:GO:0015886; C:GO:0016020; C:GO:0016021; F:GO:0016787; F:GO:0016887; P:GO:0017004; F:GO:0022857; P:GO:0055085	F:nucleotide binding; F:transporter activity; F:ATP binding; C:plasma membrane; F:ATPase-coupled heme transmembrane transporter activity; P:heme transport; C:membrane; C:integral component of membrane; F:hydrolase activity; F:ATPase activity; P:cytochrome complex assembly; F:transmembrane transporter activity; P:transmembrane transport		P	Inorganic ion transport and metabolism
EZ481_RS06615	WP_000581527.1	EZ481_RS06615	C4-dicarboxylate ABC transporter		-0.244648	0.464415	C:GO:0016021	C:integral component of membrane	COG0471	P	Inorganic ion transport and metabolism
EZ481_RS06620	WP_000022750.1	EZ481_RS06620	carboxylating nicotinate-nucleotide diphosphorylase	0.00990829	0.216164	0.80196	F:GO:0004514; C:GO:0005737; P:GO:0009435; P:GO:0034213	F:nicotinate-nucleotide diphosphorylase (carboxylating) activity; C:cytoplasm; P:NAD biosynthetic process; P:quinolinate catabolic process	COG0157	H	Coenzyme transport and metabolism	K00767	Metabolic pathways;Nicotinate and nicotinamide metabolism;
EZ481_RS06630	WP_010976650.1	EZ481_RS06630	FtsX-like permease family protein		-0.527914	0.274504	C:GO:0016021	C:integral component of membrane	COG0577	V	Defense mechanisms
EZ481_RS06635	WP_000260666.1	gap	type I glyceraldehyde-3-phosphate dehydrogenase	-0.233967	-1.36102	0.00256737	F:GO:0004365; C:GO:0005737; P:GO:0006006; P:GO:0006096; C:GO:0009986; F:GO:0019904; P:GO:0044045; F:GO:0050661; F:GO:0051287; P:GO:0055114; F:GO:2001065	F:glyceraldehyde-3-phosphate dehydrogenase (NAD+) (phosphorylating) activity; C:cytoplasm; P:glucose metabolic process; P:glycolytic process; C:cell surface; F:protein domain specific binding; P:interaction with host via substance in symbiont cell outer membrane; F:NADP binding; F:NAD binding; P:oxidation-reduction process; F:mannan binding	COG0057	G	Carbohydrate transport and metabolism	K00134	Metabolic pathways;Biosynthesis of secondary metabolites;Microbial metabolism in diverse environments;Biosynthesis of antibiotics;Carbon metabolism;Biosynthesis of amino acids;Glycolysis / Gluconeogenesis;Carbon fixation in photosynthetic organisms;HIF-1 signaling pathway;Alzheimer disease;
EZ481_RS06640	WP_001861296.1	EZ481_RS06640	RluA family pseudouridine synthase	-0.138303	-0.804373	0.0202181	P:GO:0000455; F:GO:0003723; F:GO:0009982	P:enzyme-directed rRNA pseudouridine synthesis; F:RNA binding; F:pseudouridine synthase activity	COG0564	J	Translation, ribosomal structure and biogenesis	K06180
EZ481_RS06645	WP_000762624.1	EZ481_RS06645	penicillin-binding protein	0.30103	0.672486	0.144339	F:GO:0008658; F:GO:0008955; P:GO:0009252; C:GO:0016021; F:GO:0016746; F:GO:0016787; P:GO:0046677	F:penicillin binding; F:peptidoglycan glycosyltransferase activity; P:peptidoglycan biosynthetic process; C:integral component of membrane; F:transferase activity, transferring acyl groups; F:hydrolase activity; P:response to antibiotic	COG0744	M	Cell wall/membrane/envelope biogenesis	K12555	Metabolic pathways;Peptidoglycan biosynthesis;beta-Lactam resistance;
EZ481_RS06650	WP_001809375.1	rpmG	50S ribosomal protein L33	non-treated only	-0.321412	0.653603	F:GO:0003735; C:GO:0005840; P:GO:0006412	F:structural constituent of ribosome; C:ribosome; P:translation	COG0267	J	Translation, ribosomal structure and biogenesis	K02913	Ribosome;
EZ481_RS06655	WP_001210991.1	secE	preprotein translocase subunit SecE	non-treated only	0.512813	0.518626	C:GO:0005623; P:GO:0006605; P:GO:0009306; F:GO:0015450; C:GO:0016021; P:GO:0071806	C:cell; P:protein targeting; P:protein secretion; F:P-P-bond-hydrolysis-driven protein transmembrane transporter activity; C:integral component of membrane; P:protein transmembrane transport	COG0690	U	Intracellular trafficking, secretion, and vesicular transport	K03073	Protein export;Bacterial secretion system;Quorum sensing;
EZ481_RS06660	WP_000376736.1	nusG	transcription termination/antitermination protein NusG	-0.200003	-0.0933361	0.913139	C:GO:0005829; P:GO:0031564; P:GO:0032784	C:cytosol; P:transcription antitermination; P:regulation of DNA-templated transcription, elongation	COG0250	K	Transcription	K02601
EZ481_RS06665	WP_000588897.1	EZ481_RS06665	sigma-70 family RNA polymerase sigma factor		-2.08189	0.0148924	F:GO:0003700; P:GO:0006352; P:GO:0006355	F:DNA-binding transcription factor activity; P:DNA-templated transcription, initiation; P:regulation of transcription, DNA-templated		K	Transcription	K12296	Two-component system;Quorum sensing;
EZ481_RS06715	-	EZ481_RS06715	tRNA-Thr		-0.167415	0.802671
EZ481_RS06740	WP_000503437.1	EZ481_RS06740	hypothetical protein		1.56726	0.0213639	C:GO:0016021	C:integral component of membrane
EZ481_RS06745	WP_000820180.1	EZ481_RS06745	hypothetical protein		0.688506	0.437012	C:GO:0016021	C:integral component of membrane
EZ481_RS06750	WP_000219348.1	EZ481_RS06750	ABC transporter ATP-binding protein	-0.0763883	0.161457	0.823495	F:GO:0005524; F:GO:0016887	F:ATP binding; F:ATPase activity	COG1131	V	Defense mechanisms	K01990
EZ481_RS06755	WP_000832834.1	EZ481_RS06755	ABC transporter permease	-0.131672	-0.571776	0.457646	C:GO:0043190; P:GO:0055085	C:ATP-binding cassette (ABC) transporter complex; P:transmembrane transport	COG0842	V	Defense mechanisms	K01992
EZ481_RS06760	WP_000893546.1	EZ481_RS06760	sensor histidine kinase	-0.0612697	0.851982	0.116352	F:GO:0000155; P:GO:0000160; C:GO:0016021; P:GO:0023014; F:GO:0046983	F:phosphorelay sensor kinase activity; P:phosphorelay signal transduction system; C:integral component of membrane; P:signal transduction by protein phosphorylation; F:protein dimerization activity	COG4585	T	Signal transduction mechanisms	K07778	Two-component system;
EZ481_RS06765	WP_000866719.1	EZ481_RS06765	response regulator transcription factor	-0.0110685	0.629231	0.261017	P:GO:0000160; F:GO:0003677; F:GO:0005515; P:GO:0006355; F:GO:0046872	P:phosphorelay signal transduction system; F:DNA binding; F:protein binding; P:regulation of transcription, DNA-templated; F:metal ion binding	COG2197	T	Signal transduction mechanisms
EZ481_RS06770	WP_134813668.1	ccpA	catabolite control protein A	-0.0263588	-0.856449	0.114214	F:GO:0000976; F:GO:0001216; F:GO:0001217; F:GO:0005515; C:GO:0032993; P:GO:0045892; P:GO:0045893	F:transcription regulatory region sequence-specific DNA binding; F:DNA-binding transcription activator activity; F:DNA-binding transcription repressor activity; F:protein binding; C:protein-DNA complex; P:negative regulation of transcription, DNA-templated; P:positive regulation of transcription, DNA-templated	COG1609	K	Transcription	K02529
EZ481_RS06775	WP_001092029.1	EZ481_RS06775	hypothetical protein		0.396498	0.208237
EZ481_RS06780	WP_001124777.1	EZ481_RS06780	asparaginase	-0.0528523	1.15095	0.00050032	F:GO:0004067; P:GO:0006530; C:GO:0042597	F:asparaginase activity; P:asparagine catabolic process; C:periplasmic space	COG0252	E	Amino acid transport and metabolism	K01424	Metabolic pathways;Biosynthesis of secondary metabolites;Alanine, aspartate and glutamate metabolism;Cyanoamino acid metabolism;
EZ481_RS06785	WP_000453139.1	EZ481_RS06785	Cof-type HAD-IIB family hydrolase	0.124939	-0.726182	0.0327771	F:GO:0000287; C:GO:0005829; P:GO:0016311; F:GO:0016791	F:magnesium ion binding; C:cytosol; P:dephosphorylation; F:phosphatase activity	COG4696	S	Function unknown
EZ481_RS06795	WP_001809317.1	EZ481_RS06795	hypothetical protein		0.923943	0.254035	C:GO:0016021	C:integral component of membrane
EZ481_RS06800	WP_000666469.1	EZ481_RS06800	pyridoxal phosphate-dependent aminotransferase	-0.162068	0.739187	0.18869	F:GO:0004021; F:GO:0004069; C:GO:0005737; P:GO:0006974; F:GO:0009042; P:GO:0019272; F:GO:0030170; P:GO:0030632; F:GO:0043565; P:GO:0046677	F:L-alanine:2-oxoglutarate aminotransferase activity; F:L-aspartate:2-oxoglutarate aminotransferase activity; C:cytoplasm; P:cellular response to DNA damage stimulus; F:valine-pyruvate transaminase activity; P:L-alanine biosynthetic process from pyruvate; F:pyridoxal phosphate binding; P:D-alanine biosynthetic process; F:sequence-specific DNA binding; P:response to antibiotic	COG0436	E	Amino acid transport and metabolism	K14260	Metabolic pathways;Biosynthesis of secondary metabolites;Biosynthesis of antibiotics;2-Oxocarboxylic acid metabolism;Biosynthesis of amino acids;Alanine, aspartate and glutamate metabolism;Valine, leucine and isoleucine biosynthesis;Arginine biosynthesis;
EZ481_RS06805	WP_000831905.1	EZ481_RS06805	50S ribosomal protein L34		-0.35905	0.686083
EZ481_RS06810	WP_000153799.1	EZ481_RS06810	DUF1542 domain-containing protein		-0.00324726	0.996785	C:GO:0005618; C:GO:0016021	C:cell wall; C:integral component of membrane
EZ481_RS06820	WP_000575607.1	EZ481_RS06820	TatD family deoxyribonuclease	-0.297334	-1.04924	0.151143	C:GO:0005829; P:GO:0006259; F:GO:0016888	C:cytosol; P:DNA metabolic process; F:endodeoxyribonuclease activity, producing 5'-phosphomonoesters	COG0084	L	Replication, recombination and repair	K03424
EZ481_RS06825	WP_000664448.1	rnmV	ribonuclease M5	-0.133309	0.960132	0.251628	C:GO:0005737; P:GO:0006364; F:GO:0019843; F:GO:0043822; P:GO:0090502	C:cytoplasm; P:rRNA processing; F:rRNA binding; F:ribonuclease M5 activity; P:RNA phosphodiester bond hydrolysis, endonucleolytic	COG1658	L	Replication, recombination and repair	K05985
EZ481_RS06830	WP_000904866.1	EZ481_RS06830	XRE family transcriptional regulator	-0.0317434	0.14399	0.850746	F:GO:0043565	F:sequence-specific DNA binding		K	Transcription	K20342	Quorum sensing;
EZ481_RS06835	WP_010976644.1	EZ481_RS06835	bacteriocin-associated integral membrane family protein	treated only	0.311941	0.556329	C:GO:0016021	C:integral component of membrane	COG4652	S	Function unknown	K02004
EZ481_RS06840	WP_000565531.1	EZ481_RS06840	ABC transporter ATP-binding protein	-0.283997	-0.0730945	0.934376	F:GO:0005524; F:GO:0016887	F:ATP binding; F:ATPase activity	COG1136	V	Defense mechanisms	K02003
EZ481_RS06845	WP_010963321.1	EZ481_RS06845	hypothetical protein		0.123334	0.883355
EZ481_RS06850	WP_001216869.1	rsmA	16S rRNA (adenine(1518)-N(6)/adenine(1519)-N(6))-dimethyltransferase RsmA	-0.0427746	-0.28457	0.733087	F:GO:0000179; F:GO:0003723; C:GO:0005737; P:GO:0031167; F:GO:0052908	F:rRNA (adenine-N6,N6-)-dimethyltransferase activity; F:RNA binding; C:cytoplasm; P:rRNA methylation; F:16S rRNA (adenine(1518)-N(6)/adenine(1519)-N(6))-dimethyltransferase activity	COG0030	J	Translation, ribosomal structure and biogenesis	K02528
EZ481_RS06855	WP_001161981.1	rsgA	ribosome small subunit-dependent GTPase A	-0.195926	-0.810673	0.30182	F:GO:0003924; F:GO:0005525; C:GO:0005737; F:GO:0019843; P:GO:0042274; F:GO:0046872	F:GTPase activity; F:GTP binding; C:cytoplasm; F:rRNA binding; P:ribosomal small subunit biogenesis; F:metal ion binding	COG1162	G	Carbohydrate transport and metabolism	K06949	Metabolic pathways;Thiamine metabolism;
EZ481_RS06860	WP_000085022.1	EZ481_RS06860	ribulose-phosphate 3-epimerase	-0.472426	-0.613106	0.359537	F:GO:0004750; C:GO:0005829; P:GO:0009052; P:GO:0019323; P:GO:0044262; F:GO:0046872	F:ribulose-phosphate 3-epimerase activity; C:cytosol; P:pentose-phosphate shunt, non-oxidative branch; P:pentose catabolic process; P:cellular carbohydrate metabolic process; F:metal ion binding	COG0036	G	Carbohydrate transport and metabolism	K01783	Metabolic pathways;Biosynthesis of secondary metabolites;Microbial metabolism in diverse environments;Biosynthesis of antibiotics;Carbon metabolism;Biosynthesis of amino acids;Pentose phosphate pathway;Pentose and glucuronate interconversions;Carbon fixation in photosynthetic organisms;
EZ481_RS06865	WP_000006154.1	EZ481_RS06865	thiamine diphosphokinase	-0.222835	0.133224	0.868635	F:GO:0004788; F:GO:0005524; P:GO:0006772; P:GO:0009229; F:GO:0030975	F:thiamine diphosphokinase activity; F:ATP binding; P:thiamine metabolic process; P:thiamine diphosphate biosynthetic process; F:thiamine binding	COG1564	H	Coenzyme transport and metabolism	K00949	Metabolic pathways;Thiamine metabolism;
EZ481_RS06870	WP_010976642.1	EZ481_RS06870	DNA recombination protein RmuC	-0.354276	-0.209149	0.734625	C:GO:0016021	C:integral component of membrane	COG1322	S	Function unknown	K09760
EZ481_RS06875	WP_000703180.1	EZ481_RS06875	HD domain-containing protein	-0.580331	-0.189855	0.759695	F:GO:0003676; F:GO:0016787; P:GO:0031125	F:nucleic acid binding; F:hydrolase activity; P:rRNA 3'-end processing	COG3481	S	Function unknown	K03698
EZ481_RS06880	WP_079199414.1	EZ481_RS06880	hypothetical protein		0.033742	0.915069
EZ481_RS06885	WP_001809310.1	purR	pur operon repressor	0.0429642	-0.106003	0.832351	F:GO:0003677; P:GO:0009116; F:GO:0016740; P:GO:0045892; P:GO:0045982	F:DNA binding; P:nucleoside metabolic process; F:transferase activity; P:negative regulation of transcription, DNA-templated; P:negative regulation of purine nucleobase metabolic process	COG0503	K	Transcription	K09685
EZ481_RS06895	WP_001288288.1	pflA	pyruvate formate lyase-activating protein	-0.124939	1.09102	0.0134226	C:GO:0005737; P:GO:0005975; F:GO:0016829; F:GO:0043365; F:GO:0046872; F:GO:0051539; P:GO:0055114	C:cytoplasm; P:carbohydrate metabolic process; F:lyase activity; F:[formate-C-acetyltransferase]-activating enzyme activity; F:metal ion binding; F:4 iron, 4 sulfur cluster binding; P:oxidation-reduction process	COG1180	O	Posttranslational modification, protein turnover, chaperones	K04069
EZ481_RS06900	WP_000835947.1	yidC	membrane protein insertase YidC	-0.0109262	-1.25497	0.0173375	C:GO:0005887; P:GO:0015031; F:GO:0032977; P:GO:0051205	C:integral component of plasma membrane; P:protein transport; F:membrane insertase activity; P:protein insertion into membrane	COG0706	U	Intracellular trafficking, secretion, and vesicular transport	K03217	Protein export;Bacterial secretion system;Quorum sensing;
EZ481_RS06905	WP_001174613.1	EZ481_RS06905	acylphosphatase		0.595664	0.337545	F:GO:0003998	F:acylphosphatase activity	COG1254	C	Energy production and conversion	K01512	Metabolic pathways;Microbial metabolism in diverse environments;Pyruvate metabolism;Aminobenzoate degradation;
EZ481_RS06910	WP_000152673.1	EZ481_RS06910	RNA methyltransferase	-0.0374265	0.753576	0.110133	P:GO:0001510; F:GO:0003723; P:GO:0006396; F:GO:0008173	P:RNA methylation; F:RNA binding; P:RNA processing; F:RNA methyltransferase activity	COG0566	J	Translation, ribosomal structure and biogenesis	K03437
EZ481_RS06915	WP_001016917.1	EZ481_RS06915	Bax inhibitor-1/YccA family protein	-0.417353	-0.852053	0.101973	C:GO:0005886; C:GO:0016021	C:plasma membrane; C:integral component of membrane	COG0670	S	Function unknown	K06890
EZ481_RS06925	WP_000747995.1	EZ481_RS06925	aspartate--ammonia ligase	0.00400582	-0.925945	0.0353384	F:GO:0004071; F:GO:0005524; C:GO:0005829; P:GO:0006974; F:GO:0042802; P:GO:0070981	F:aspartate-ammonia ligase activity; F:ATP binding; C:cytosol; P:cellular response to DNA damage stimulus; F:identical protein binding; P:L-asparagine biosynthetic process	COG2502	E	Amino acid transport and metabolism	K01914	Metabolic pathways;Biosynthesis of secondary metabolites;Biosynthesis of amino acids;Alanine, aspartate and glutamate metabolism;Cyanoamino acid metabolism;
EZ481_RS06930	WP_000706962.1	rsmD	16S rRNA (guanine(966)-N(2))-methyltransferase RsmD	-0.0449982	-0.577494	0.278383	F:GO:0003676; F:GO:0008168; P:GO:0031167	F:nucleic acid binding; F:methyltransferase activity; P:rRNA methylation	COG0742	L	Replication, recombination and repair	K08316
EZ481_RS06935	WP_001280727.1	coaD	pantetheine-phosphate adenylyltransferase	0.414973	-0.287998	0.611752	F:GO:0004595; F:GO:0005524; C:GO:0005737; P:GO:0015937	F:pantetheine-phosphate adenylyltransferase activity; F:ATP binding; C:cytoplasm; P:coenzyme A biosynthetic process	COG0669	H	Coenzyme transport and metabolism	K00954	Metabolic pathways;Pantothenate and CoA biosynthesis;
EZ481_RS06940	WP_000727277.1	EZ481_RS06940	PDZ domain-containing protein	-0.048177	-0.749662	0.139686	F:GO:0004176; F:GO:0004252; F:GO:0005524; P:GO:0006508; C:GO:0016021; P:GO:0030163	F:ATP-dependent peptidase activity; F:serine-type endopeptidase activity; F:ATP binding; P:proteolysis; C:integral component of membrane; P:protein catabolic process	COG3480	T	Signal transduction mechanisms	K07177
EZ481_RS06945	WP_000250384.1	EZ481_RS06945	DUF1146 domain-containing protein		-0.221947	0.749127	C:GO:0016020	C:membrane
EZ481_RS06950	WP_000358027.1	murA	UDP-N-acetylglucosamine 1-carboxyvinyltransferase	-0.0729245	-0.261188	0.494108	C:GO:0005737; P:GO:0007049; P:GO:0008360; F:GO:0008760; P:GO:0009252; P:GO:0019277; P:GO:0051301; P:GO:0071555	C:cytoplasm; P:cell cycle; P:regulation of cell shape; F:UDP-N-acetylglucosamine 1-carboxyvinyltransferase activity; P:peptidoglycan biosynthetic process; P:UDP-N-acetylgalactosamine biosynthetic process; P:cell division; P:cell wall organization	COG0766	M	Cell wall/membrane/envelope biogenesis	K00790	Metabolic pathways;Amino sugar and nucleotide sugar metabolism;Peptidoglycan biosynthesis;
EZ481_RS06955	WP_000783401.1	EZ481_RS06955	DNA-directed RNA polymerase subunit beta	-0.130334	-0.0206498	0.978063	C:GO:0016020	C:membrane
EZ481_RS06960	WP_001036779.1	EZ481_RS06960	DNA-entry nuclease	-0.129095	0.473392	0.20002	F:GO:0003676; F:GO:0004519; C:GO:0005886; C:GO:0016021; P:GO:0030420; F:GO:0046872; P:GO:0090305	F:nucleic acid binding; F:endonuclease activity; C:plasma membrane; C:integral component of membrane; P:establishment of competence for transformation; F:metal ion binding; P:nucleic acid phosphodiester bond hydrolysis		S	Function unknown	K15051
EZ481_RS06965	WP_000390046.1	EZ481_RS06965	HlyC/CorC family transporter	0.0395085	0.709946	0.0697182	C:GO:0005886; C:GO:0016021; F:GO:0050660	C:plasma membrane; C:integral component of membrane; F:flavin adenine dinucleotide binding	COG1253	P	Inorganic ion transport and metabolism	K03699
EZ481_RS06970	-	EZ481_RS06970	tRNA-Cys		0.0293044	0.963086
EZ481_RS06975	WP_000907145.1	rpoB	DNA-directed RNA polymerase subunit beta	-0.297125	-0.0865144	0.86897	F:GO:0003677; F:GO:0003899; P:GO:0006351; F:GO:0032549; P:GO:0046677	F:DNA binding; F:DNA-directed 5'-3' RNA polymerase activity; P:transcription, DNA-templated; F:ribonucleoside binding; P:response to antibiotic	COG0085	K	Transcription	K03043	RNA polymerase;
EZ481_RS06980	WP_001821094.1	rpoC	DNA-directed RNA polymerase subunit beta'	-0.518254	-0.308862	0.535864	F:GO:0003677; F:GO:0003899; F:GO:0005515; P:GO:0006351; P:GO:0046677	F:DNA binding; F:DNA-directed 5'-3' RNA polymerase activity; F:protein binding; P:transcription, DNA-templated; P:response to antibiotic	COG0086	K	Transcription	K03046	RNA polymerase;
EZ481_RS06985	WP_000438289.1	EZ481_RS06985	nucleoside-diphosphate kinase	0.448119	-1.20961	0.0989009	F:GO:0004550; F:GO:0005524; C:GO:0005737; P:GO:0006165; P:GO:0006183; P:GO:0006228; P:GO:0006241; F:GO:0046872	F:nucleoside diphosphate kinase activity; F:ATP binding; C:cytoplasm; P:nucleoside diphosphate phosphorylation; P:GTP biosynthetic process; P:UTP biosynthetic process; P:CTP biosynthetic process; F:metal ion binding	COG0105	F	Nucleotide transport and metabolism	K00940	Metabolic pathways;Biosynthesis of secondary metabolites;Biosynthesis of antibiotics;Purine metabolism;Pyrimidine metabolism;Drug metabolism - other enzymes;MAPK signaling pathway - plant;
EZ481_RS06990	WP_000571422.1	EZ481_RS06990	ABC transporter ATP-binding protein	0.0725507	0.198689	0.527514	F:GO:0005524; F:GO:0016887	F:ATP binding; F:ATPase activity	COG1136	V	Defense mechanisms	K02003
EZ481_RS06995	WP_000078816.1	EZ481_RS06995	bacteriocin-associated integral membrane family protein		0.228691	0.459444	C:GO:0016021	C:integral component of membrane	COG4652	S	Function unknown
EZ481_RS07000	WP_000699969.1	EZ481_RS07000	serine protease		0.0604087	0.929185
EZ481_RS07005	WP_000701298.1	EZ481_RS07005	peptidase domain-containing ABC transporter		-1.01552	0.205385
EZ481_RS07010	WP_000912954.1	EZ481_RS07010	M50 family peptidase		0.518821	0.533176
EZ481_RS07015	WP_001033170.1	EZ481_RS07015	flavodoxin family protein		-0.351879	0.69712
EZ481_RS07020	WP_000875575.1	lanM	type 2 lantipeptide synthetase LanM		0.589663	0.315573
EZ481_RS07025	WP_000786759.1	pneA2	two-peptide bacteriocin subunit PneA2		-0.561836	0.522554
EZ481_RS07030	WP_000181087.1	pneA1	two-peptide bacteriocin subunit PneA1		-0.00292993	0.997077
EZ481_RS07035	WP_001227862.1	EZ481_RS07035	hypothetical protein	treated only	-0.0590731	0.946386
EZ481_RS07040	WP_001093641.1	EZ481_RS07040	XRE family transcriptional regulator		0.0827771	0.922201	F:GO:0043565	F:sequence-specific DNA binding		K	Transcription
EZ481_RS07045	WP_001834070.1	EZ481_RS07045	hypothetical protein		-1.16034	0.197975
EZ481_RS07050	WP_000839908.1	EZ481_RS07050	hypothetical protein		0.202602	0.804605	C:GO:0016021	C:integral component of membrane
EZ481_RS07055	WP_000288232.1	tsaE	tRNA (adenosine(37)-N6)-threonylcarbamoyltransferase complex ATPase subunit type 1 TsaE	-0.02918	-1.02067	0.252583	F:GO:0000166; P:GO:0002949; F:GO:0016740; F:GO:0043167	F:nucleotide binding; P:tRNA threonylcarbamoyladenosine modification; F:transferase activity; F:ion binding	COG0802	S	Function unknown	K06925
EZ481_RS07060	WP_000455537.1	EZ481_RS07060	GNAT family N-acetyltransferase	0.0195421	-0.500736	0.577088	F:GO:0016740	F:transferase activity	COG0454	K	Transcription
EZ481_RS07065	WP_000239282.1	EZ481_RS07065	LytR family transcriptional regulator	-0.167451	-1.00206	0.062687	C:GO:0044464	C:cell part	COG1316	K	Transcription
EZ481_RS07070	WP_000642700.1	EZ481_RS07070	competence/damage-inducible protein A	-0.333823	-0.384681	0.38329			COG1058	H	Coenzyme transport and metabolism	K03742	Nicotinate and nicotinamide metabolism;
EZ481_RS07075	WP_001085462.1	recA	recombinase RecA	-0.020734	-0.802889	0.121676	F:GO:0003684; F:GO:0003697; F:GO:0005515; F:GO:0005524; C:GO:0005829; P:GO:0006281; P:GO:0006310; F:GO:0008094; C:GO:0009295; P:GO:0009432; P:GO:0030420	F:damaged DNA binding; F:single-stranded DNA binding; F:protein binding; F:ATP binding; C:cytosol; P:DNA repair; P:DNA recombination; F:DNA-dependent ATPase activity; C:nucleoid; P:SOS response; P:establishment of competence for transformation	COG0468	L	Replication, recombination and repair	K03553	Homologous recombination;
EZ481_RS07085	WP_001036271.1	EZ481_RS07085	MATE family efflux transporter	treated only	-0.68084	0.087822	P:GO:0006855; F:GO:0015297; C:GO:0016021	P:drug transmembrane transport; F:antiporter activity; C:integral component of membrane	COG0534	V	Defense mechanisms
EZ481_RS07090	WP_000405235.1	EZ481_RS07090	N-acetylmuramoyl-L-alanine amidase family protein	-0.0118129	-0.49594	0.199461	F:GO:0008745; P:GO:0009253	F:N-acetylmuramoyl-L-alanine amidase activity; P:peptidoglycan catabolic process		M	Cell wall/membrane/envelope biogenesis
EZ481_RS07095	WP_000289349.1	EZ481_RS07095	XRE family transcriptional regulator		-0.265372	0.767255
EZ481_RS07100	WP_010976634.1	EZ481_RS07100	hypothetical protein		-0.0580386	0.946389				S	Function unknown
EZ481_RS07105	WP_000749822.1	EZ481_RS07105	hypothetical protein		-0.472604	0.526427				S	Function unknown
EZ481_RS07110	WP_000204065.1	EZ481_RS07110	hypothetical protein		-0.538674	0.241888
EZ481_RS07115	WP_001101210.1	EZ481_RS07115	hypothetical protein		-1.21218	0.000634339
EZ481_RS07120	WP_000890144.1	EZ481_RS07120	hypothetical protein		-0.0212983	0.977662
EZ481_RS07125	WP_010976633.1	EZ481_RS07125	hypothetical protein		-0.619701	0.156771
EZ481_RS07130	WP_001209210.1	EZ481_RS07130	hypothetical protein		-0.930519	0.0152603
EZ481_RS07145	WP_000083614.1	EZ481_RS07145	hypothetical protein	-0.266702	-0.14517	0.843752
EZ481_RS07150	WP_000595757.1	EZ481_RS07150	hypothetical protein	0.159816	0.228587	0.798123
EZ481_RS07155	WP_001284359.1	ply	cholesterol-dependent cytolysin pneumolysin	-0.0279428	-0.271444	0.691786	C:GO:0005576; P:GO:0009405; F:GO:0015485; C:GO:0016021; C:GO:0020002; F:GO:0042802; P:GO:0044179; F:GO:0090729	C:extracellular region; P:pathogenesis; F:cholesterol binding; C:integral component of membrane; C:host cell plasma membrane; F:identical protein binding; P:hemolysis in other organism; F:toxin activity		S	Function unknown	K11031	Quorum sensing;
EZ481_RS07160	WP_100199870.1	EZ481_RS07160	DNA alkylation repair protein		-0.689365	0.436917
EZ481_RS07165	WP_000532876.1	EZ481_RS07165	YebC/PmpR family DNA-binding transcriptional regulator	-0.131459	0.0624748	0.941884	F:GO:0003677; F:GO:0005515; C:GO:0005829; P:GO:0006355	F:DNA binding; F:protein binding; C:cytosol; P:regulation of transcription, DNA-templated	COG0217	K	Transcription
EZ481_RS07170	WP_001809295.1	EZ481_RS07170	hypothetical protein		-0.55909	0.526677
EZ481_RS07185	WP_000506414.1	EZ481_RS07185	ATP-binding cassette domain-containing protein		0.92402	0.114642	F:GO:0005524; C:GO:0005886; P:GO:0006855; F:GO:0008559; C:GO:0016021; F:GO:0016887; P:GO:0042908	F:ATP binding; C:plasma membrane; P:drug transmembrane transport; F:ATPase-coupled xenobiotic transmembrane transporter activity; C:integral component of membrane; F:ATPase activity; P:xenobiotic transport	COG1132	V	Defense mechanisms	K06147
EZ481_RS07190	WP_000078805.1	EZ481_RS07190	DUF2200 domain-containing protein	non-treated only	0.406394	0.325625			COG4898	S	Function unknown
EZ481_RS07195	WP_000800927.1	EZ481_RS07195	phosphatase PAP2 family protein		0.635377	0.34343	C:GO:0016021	C:integral component of membrane	COG0671	I	Lipid transport and metabolism
EZ481_RS07200	WP_000776587.1	EZ481_RS07200	response regulator transcription factor		1.79005	0.0371989	F:GO:0003677	F:DNA binding	COG3279	K, T	Transcription
EZ481_RS07205	WP_000725742.1	EZ481_RS07205	membrane protein	-0.135255	0.759077	0.252668	C:GO:0016021	C:integral component of membrane		S	Function unknown
EZ481_RS07210	WP_000291826.1	EZ481_RS07210	cell wall-binding protein		2.4948	0.00348591
EZ481_RS07215	WP_001013974.1	EZ481_RS07215	DUF4651 domain-containing protein		0.0357353	0.964013	C:GO:0016020; C:GO:0016021	C:membrane; C:integral component of membrane
EZ481_RS07220	WP_000615767.1	EZ481_RS07220	thioredoxin	0.223132	1.22479	0.175584	C:GO:0005623; P:GO:0006662; F:GO:0015035; P:GO:0045454; P:GO:0055114	C:cell; P:glycerol ether metabolic process; F:protein disulfide oxidoreductase activity; P:cell redox homeostasis; P:oxidation-reduction process	COG0526	O	Posttranslational modification, protein turnover, chaperones
EZ481_RS07225	WP_000578309.1	EZ481_RS07225	DUF4479 domain-containing protein	0.0421567	1.88513	0.0115119	F:GO:0000049; F:GO:0004826; F:GO:0005524; P:GO:0006432; C:GO:0009328; F:GO:0046872	F:tRNA binding; F:phenylalanine-tRNA ligase activity; F:ATP binding; P:phenylalanyl-tRNA aminoacylation; C:phenylalanine-tRNA ligase complex; F:metal ion binding	COG0073	J	Translation, ribosomal structure and biogenesis	K06878
EZ481_RS07235	WP_000282467.1	EZ481_RS07235	single-stranded DNA-binding protein		2.25362	0.00117429	F:GO:0003697; P:GO:0006260; P:GO:0006281; P:GO:0006310; P:GO:0051096	F:single-stranded DNA binding; P:DNA replication; P:DNA repair; P:DNA recombination; P:positive regulation of helicase activity	COG0629	L	Replication, recombination and repair	K03111	DNA replication;Mismatch repair;Homologous recombination;
EZ481_RS07240	WP_000917304.1	EZ481_RS07240	co-chaperone GroES	0.350447	2.16297	0.0094266	F:GO:0005524; C:GO:0005737; F:GO:0046872; F:GO:0051082; P:GO:0051085; F:GO:0051087	F:ATP binding; C:cytoplasm; F:metal ion binding; F:unfolded protein binding; P:chaperone cofactor-dependent protein refolding; F:chaperone binding	COG0234	O	Posttranslational modification, protein turnover, chaperones	K04078
EZ481_RS07245	WP_000031573.1	groL	chaperonin GroEL	-0.241914	1.60281	0.000494141	F:GO:0005524; P:GO:0006458; C:GO:0009986; P:GO:0042026; F:GO:0051082; C:GO:1990220; F:GO:2001065	F:ATP binding; P:'de novo' protein folding; C:cell surface; P:protein refolding; F:unfolded protein binding; C:GroEL-GroES complex; F:mannan binding	COG0459	O	Posttranslational modification, protein turnover, chaperones	K04077	RNA degradation;Longevity regulating pathway - worm;Type I diabetes mellitus;Legionellosis;Tuberculosis;
EZ481_RS07250	WP_000436473.1	EZ481_RS07250	ISL3 family transposase		-1.36074	0.000183581	F:GO:0003677	F:DNA binding	COG3464	L	Replication, recombination and repair
EZ481_RS07255	WP_000775827.1	EZ481_RS07255	transcriptional regulator		-0.216515	0.807386
EZ481_RS07260	WP_000775321.1	EZ481_RS07260	DUF402 domain-containing protein	0.141492	-0.82035	0.256355	F:GO:0003674; C:GO:0005575; P:GO:0008150	F:molecular_function; C:cellular_component; P:biological_process	COG3557	J	Translation, ribosomal structure and biogenesis	K07586
EZ481_RS07265	WP_000705097.1	recX	recombination regulator RecX	-0.278754	-0.607194	0.341369	C:GO:0005737; P:GO:0006282	C:cytoplasm; P:regulation of DNA repair	COG2137	S	Function unknown	K03565
EZ481_RS07270	WP_001050309.1	EZ481_RS07270	RNA methyltransferase	treated only	0.357899	0.43735	F:GO:0046872; F:GO:0051539; F:GO:0070041; P:GO:0070475	F:metal ion binding; F:4 iron, 4 sulfur cluster binding; F:rRNA (uridine-C5-)-methyltransferase activity; P:rRNA base methylation	COG2265	J	Translation, ribosomal structure and biogenesis
EZ481_RS07290	-	EZ481_RS07290	23S ribosomal RNA		-0.167415	0.802671
EZ481_RS07350	-	EZ481_RS07350	tRNA-Met		-0.809244	0.367604
EZ481_RS07370	-	EZ481_RS07370	tRNA-Gly		-0.00215692	0.997796
EZ481_RS07380	-	EZ481_RS07380	tRNA-Ser		-0.0443855	0.959996
EZ481_RS07385	WP_000436291.1	EZ481_RS07385	ISL3 family transposase		-0.438383	0.56448
EZ481_RS07390	WP_000844520.1	EZ481_RS07390	bifunctional biotin--[acetyl-CoA-carboxylase] synthetase/biotin operon repressor	-0.390321	-0.596222	0.325138	F:GO:0003677; F:GO:0004077; F:GO:0005524; P:GO:0006355; P:GO:0009305	F:DNA binding; F:biotin-[acetyl-CoA-carboxylase] ligase activity; F:ATP binding; P:regulation of transcription, DNA-templated; P:protein biotinylation	COG0340	H	Coenzyme transport and metabolism	K03524	Metabolic pathways;Biotin metabolism;
EZ481_RS07395	WP_000959952.1	EZ481_RS07395	AraC family transcriptional regulator		-0.531503	0.258473	F:GO:0003700; P:GO:0006355; F:GO:0043565	F:DNA-binding transcription factor activity; P:regulation of transcription, DNA-templated; F:sequence-specific DNA binding	COG2207	K	Transcription
EZ481_RS07400	WP_000538933.1	EZ481_RS07400	alpha-galactosidase	-0.222968	0.348892	0.353981	P:GO:0016052; P:GO:0051289; F:GO:0052692; P:GO:1901545	P:carbohydrate catabolic process; P:protein homotetramerization; F:raffinose alpha-galactosidase activity; P:response to raffinose	COG3345	G	Carbohydrate transport and metabolism	K07407	Metabolic pathways;Galactose metabolism;Glycerolipid metabolism;Sphingolipid metabolism;Glycosphingolipid biosynthesis - globo and isoglobo series;
EZ481_RS07405	WP_000455419.1	EZ481_RS07405	extracellular solute-binding protein	-0.206532	-1.05699	0.027733	C:GO:0016020; P:GO:0055085	C:membrane; P:transmembrane transport	COG1653	G	Carbohydrate transport and metabolism	K10117	ABC transporters;
EZ481_RS07410	WP_010976630.1	EZ481_RS07410	sugar ABC transporter permease	-0.394711	0.569557	0.246354	C:GO:0005886; C:GO:0016021; P:GO:0055085	C:plasma membrane; C:integral component of membrane; P:transmembrane transport	COG1175	G	Carbohydrate transport and metabolism	K10118	ABC transporters;
EZ481_RS07415	WP_000806561.1	EZ481_RS07415	carbohydrate ABC transporter permease	non-treated only	0.369198	0.421621	C:GO:0005886; P:GO:0008643; C:GO:0016021; P:GO:0055085	C:plasma membrane; P:carbohydrate transport; C:integral component of membrane; P:transmembrane transport	COG0395	P	Inorganic ion transport and metabolism	K10119	ABC transporters;
EZ481_RS07420	WP_001122333.1	gtfA	sucrose phosphorylase	-0.243568	0.405836	0.2782	F:GO:0009018; P:GO:0044262	F:sucrose phosphorylase activity; P:cellular carbohydrate metabolic process	COG0366	G	Carbohydrate transport and metabolism	K00690	Metabolic pathways;Starch and sucrose metabolism;
EZ481_RS07425	WP_000835622.1	EZ481_RS07425	O-antigen ligase family protein	-0.619789	0.931941	0.0379738	C:GO:0016021	C:integral component of membrane	COG3307	M	Cell wall/membrane/envelope biogenesis
EZ481_RS07430	WP_074192709.1	EZ481_RS07430	hypothetical protein		0.0858	0.891833
EZ481_RS07435	WP_000742225.1	EZ481_RS07435	peptide ABC transporter substrate-binding protein	0.00866618	0.156728	0.67662	P:GO:0015833; C:GO:0030288; C:GO:0043190; P:GO:0055085; F:GO:1904680	P:peptide transport; C:outer membrane-bounded periplasmic space; C:ATP-binding cassette (ABC) transporter complex; P:transmembrane transport; F:peptide transmembrane transporter activity	COG4166	E	Amino acid transport and metabolism	K15580	ABC transporters;Quorum sensing;beta-Lactam resistance;
EZ481_RS07440	WP_000759901.1	EZ481_RS07440	ABC transporter permease	0.082758	0.223963	0.665054	C:GO:0005886; P:GO:0015031; C:GO:0016021; P:GO:0055085	C:plasma membrane; P:protein transport; C:integral component of membrane; P:transmembrane transport	COG0601	P	Inorganic ion transport and metabolism	K15581	ABC transporters;Quorum sensing;beta-Lactam resistance;
EZ481_RS07445	WP_000103700.1	EZ481_RS07445	peptide ABC transporter permease	-0.189813	0.962601	0.0453258	C:GO:0005886; P:GO:0015031; C:GO:0016021; P:GO:0055085	C:plasma membrane; P:protein transport; C:integral component of membrane; P:transmembrane transport	COG1173	P	Inorganic ion transport and metabolism	K15582	ABC transporters;Quorum sensing;beta-Lactam resistance;
EZ481_RS07450	WP_000159554.1	EZ481_RS07450	ABC transporter ATP-binding protein	0.00185994	0.232244	0.665308	F:GO:0001968; F:GO:0005524; C:GO:0005886; C:GO:0009986; P:GO:0009987; P:GO:0015031; F:GO:0016887	F:fibronectin binding; F:ATP binding; C:plasma membrane; C:cell surface; P:cellular process; P:protein transport; F:ATPase activity	COG0444	E	Amino acid transport and metabolism	K15583	ABC transporters;Quorum sensing;beta-Lactam resistance;
EZ481_RS07455	WP_001291296.1	EZ481_RS07455	ABC transporter ATP-binding protein	-0.131494	-0.728804	0.255202	F:GO:0005524; C:GO:0005886; P:GO:0009987; P:GO:0015031; F:GO:0016887	F:ATP binding; C:plasma membrane; P:cellular process; P:protein transport; F:ATPase activity	COG4608	E	Amino acid transport and metabolism	K10823	ABC transporters;Quorum sensing;beta-Lactam resistance;
EZ481_RS07465	WP_000760673.1	treR	trehalose operon repressor	non-treated only	1.21987	0.0741558	F:GO:0003677; F:GO:0003700; P:GO:0006355	F:DNA binding; F:DNA-binding transcription factor activity; P:regulation of transcription, DNA-templated	COG2188	K	Transcription	K03486
EZ481_RS07475	WP_079014258.1	EZ481_RS07475	DNA alkylation repair protein		-0.416318	0.542932
EZ481_RS07480	WP_000171205.1	treC	alpha,alpha-phosphotrehalase	-0.130334	1.22474	0.0172461	F:GO:0004556; C:GO:0005737; P:GO:0005993; F:GO:0008788; F:GO:0033904	F:alpha-amylase activity; C:cytoplasm; P:trehalose catabolic process; F:alpha,alpha-phosphotrehalase activity; F:dextranase activity	COG0366	G	Carbohydrate transport and metabolism	K01226	Metabolic pathways;Starch and sucrose metabolism;
EZ481_RS07485	WP_000364990.1	EZ481_RS07485	YneF family protein	0.0147985	-0.764198	0.319126	C:GO:0005886; C:GO:0016021	C:plasma membrane; C:integral component of membrane	COG3763	S	Function unknown	K09976
EZ481_RS07490	WP_000370376.1	racE	glutamate racemase	-0.286138	-1.23391	0.097768	P:GO:0008360; F:GO:0008881; P:GO:0009143; P:GO:0009252; F:GO:0016462; F:GO:0042802; P:GO:0071555	P:regulation of cell shape; F:glutamate racemase activity; P:nucleoside triphosphate catabolic process; P:peptidoglycan biosynthetic process; F:pyrophosphatase activity; F:identical protein binding; P:cell wall organization	COG0796	M	Cell wall/membrane/envelope biogenesis	K01776	Metabolic pathways;D-Glutamine and D-glutamate metabolism;
EZ481_RS07495	WP_000182438.1	EZ481_RS07495	nucleoside-triphosphate diphosphatase	-0.131613	0.450097	0.212473	F:GO:0000166; F:GO:0003723; C:GO:0005829; P:GO:0009117; P:GO:0009146; P:GO:0016072; F:GO:0016779; F:GO:0016855; F:GO:0017111; P:GO:0034470; P:GO:0044085; P:GO:0044260; F:GO:0046872; F:GO:0047429; F:GO:0140098	F:nucleotide binding; F:RNA binding; C:cytosol; P:nucleotide metabolic process; P:purine nucleoside triphosphate catabolic process; P:rRNA metabolic process; F:nucleotidyltransferase activity; F:racemase and epimerase activity, acting on amino acids and derivatives; F:nucleoside-triphosphatase activity; P:ncRNA processing; P:cellular component biogenesis; P:cellular macromolecule metabolic proces…	COG0127	F	Nucleotide transport and metabolism	K02428	Metabolic pathways;Purine metabolism;
EZ481_RS07500	WP_001118963.1	EZ481_RS07500	metallophosphoesterase	0.0225658	-0.47261	0.538613	F:GO:0016787; F:GO:0046872	F:hydrolase activity; F:metal ion binding	COG0622	S	Function unknown	K07095
EZ481_RS07505	WP_000560725.1	EZ481_RS07505	CBS domain-containing protein	-0.0115819	-0.28846	0.738632			COG0517	S	Function unknown
EZ481_RS07510	WP_001132186.1	xerD	site-specific tyrosine recombinase XerD	0.682502	0.589537	0.48679	F:GO:0003677; C:GO:0005737; P:GO:0006313; F:GO:0009037; P:GO:0015074	F:DNA binding; C:cytoplasm; P:transposition, DNA-mediated; F:tyrosine-based site-specific recombinase activity; P:DNA integration	COG0582	L	Replication, recombination and repair
EZ481_RS07515	WP_000351907.1	EZ481_RS07515	segregation/condensation protein A	treated only	0.448725	0.598824	C:GO:0005737; P:GO:0006260; P:GO:0007049; P:GO:0007059; F:GO:0042802; P:GO:0051301	C:cytoplasm; P:DNA replication; P:cell cycle; P:chromosome segregation; F:identical protein binding; P:cell division	COG1354	S	Function unknown	K05896
EZ481_RS07520	WP_000105310.1	EZ481_RS07520	segregation/condensation protein B	-0.231815	-0.296928	0.710709	F:GO:0005515; C:GO:0005737; P:GO:0006260; P:GO:0051301; P:GO:0051304	F:protein binding; C:cytoplasm; P:DNA replication; P:cell division; P:chromosome separation	COG1386	K	Transcription	K06024
EZ481_RS07525	WP_001222228.1	EZ481_RS07525	rRNA pseudouridine synthase	-0.177647	-0.0273214	0.974033	P:GO:0000455; F:GO:0003723; C:GO:0005829; F:GO:0009982; F:GO:0016829	P:enzyme-directed rRNA pseudouridine synthesis; F:RNA binding; C:cytosol; F:pseudouridine synthase activity; F:lyase activity	COG1187	J	Translation, ribosomal structure and biogenesis	K06178
EZ481_RS07530	WP_000821615.1	yidD	membrane protein insertion efficiency factor YidD		0.964666	0.247659	C:GO:0005886; F:GO:0034061; P:GO:0071897	C:plasma membrane; F:DNA polymerase activity; P:DNA biosynthetic process	COG0759	S	Function unknown	K08998
EZ481_RS07535	WP_000858246.1	EZ481_RS07535	siderophore ABC transporter substrate-binding protein	-0.00778707	-0.170286	0.673056	P:GO:0006826; C:GO:0030288	P:iron ion transport; C:outer membrane-bounded periplasmic space	COG4607	P	Inorganic ion transport and metabolism	K02016
EZ481_RS07540	WP_000764310.1	EZ481_RS07540	ATP-binding cassette domain-containing protein	non-treated only	0.00392377	0.992587	F:GO:0005524; C:GO:0005623; P:GO:0006811; F:GO:0015623; C:GO:0016020; F:GO:0016887; P:GO:0055072	F:ATP binding; C:cell; P:ion transport; F:ATPase-coupled iron-chelate transporter activity; C:membrane; F:ATPase activity; P:iron ion homeostasis	COG4604	P	Inorganic ion transport and metabolism	K02013
EZ481_RS07545	WP_001193676.1	EZ481_RS07545	ferrichrome ABC transporter permease		-0.203043	0.601685	P:GO:0006810; C:GO:0016020	P:transport; C:membrane	COG4605	P	Inorganic ion transport and metabolism	K02015
EZ481_RS07550	WP_001844979.1	EZ481_RS07550	ABC transporter permease	non-treated only	0.177896	0.615169	C:GO:0005887; F:GO:0022857; P:GO:0033214; P:GO:0055085	C:integral component of plasma membrane; F:transmembrane transporter activity; P:siderophore-dependent iron import into cell; P:transmembrane transport	COG4606	P	Inorganic ion transport and metabolism	K02015
EZ481_RS07555	WP_001108391.1	EZ481_RS07555	hypothetical protein		3.96061	1.73883e-15
EZ481_RS07560	WP_000167846.1	galE	UDP-glucose 4-epimerase GalE	non-treated only	-0.318178	0.461128	F:GO:0003978; P:GO:0019388; F:GO:0050662	F:UDP-glucose 4-epimerase activity; P:galactose catabolic process; F:coenzyme binding	COG1087	M	Cell wall/membrane/envelope biogenesis	K01784	Metabolic pathways;Galactose metabolism;Amino sugar and nucleotide sugar metabolism;
EZ481_RS07565	WP_000209199.1	pepA	glutamyl aminopeptidase	-0.429691	0.134554	0.818235	F:GO:0004177; P:GO:0006508; F:GO:0046872	F:aminopeptidase activity; P:proteolysis; F:metal ion binding	COG1363	E	Amino acid transport and metabolism	K01261
EZ481_RS07570	WP_000840136.1	EZ481_RS07570	hypothetical protein	-0.286104	0.999932	0.223321
EZ481_RS07575	WP_000651443.1	EZ481_RS07575	MarR family transcriptional regulator	-0.239845	0.115556	0.896818	F:GO:0003700; P:GO:0006355	F:DNA-binding transcription factor activity; P:regulation of transcription, DNA-templated	COG1846	K	Transcription
EZ481_RS07580	WP_000082887.1	EZ481_RS07580	polyketide cyclase	-0.316772	0.420959	0.61013	P:GO:0030638	P:polyketide metabolic process	COG4922	S	Function unknown
EZ481_RS07585	WP_000575213.1	EZ481_RS07585	ABC transporter ATP-binding protein	-0.0781708	0.327436	0.703149	F:GO:0005524; P:GO:0009432; F:GO:0016887	F:ATP binding; P:SOS response; F:ATPase activity	COG1125	E	Amino acid transport and metabolism	K05847	ABC transporters;
EZ481_RS07590	WP_000182935.1	EZ481_RS07590	ABC transporter permease/substrate-binding protein	-0.295244	-0.736056	0.16711	P:GO:0009432; F:GO:0022857; C:GO:0043190; P:GO:0055085	P:SOS response; F:transmembrane transporter activity; C:ATP-binding cassette (ABC) transporter complex; P:transmembrane transport	COG1174	E	Amino acid transport and metabolism	K05845	ABC transporters;
EZ481_RS07600	WP_123939465.1	EZ481_RS07600	hypothetical protein		-0.846502	0.340168
EZ481_RS07605	WP_001808478.1	EZ481_RS07605	nicotinamide riboside transporter PnuC		0.211058	0.740597	C:GO:0016021; F:GO:0034257; P:GO:0034258	C:integral component of membrane; F:nicotinamide riboside transmembrane transporter activity; P:nicotinamide riboside transport	COG3201	P	Inorganic ion transport and metabolism	K03811
EZ481_RS07610	WP_000181689.1	EZ481_RS07610	TetR/AcrR family transcriptional regulator	-0.254518	-0.760644	0.244946	F:GO:0000976; F:GO:0001216; F:GO:0001217; C:GO:0032993; P:GO:0045892; P:GO:0045893	F:transcription regulatory region sequence-specific DNA binding; F:DNA-binding transcription activator activity; F:DNA-binding transcription repressor activity; C:protein-DNA complex; P:negative regulation of transcription, DNA-templated; P:positive regulation of transcription, DNA-templated	COG1309	K	Transcription
EZ481_RS07615	WP_001844339.1	EZ481_RS07615	cation transporter		0.550851	0.368342	F:GO:0008324; C:GO:0016021; P:GO:0098655	F:cation transmembrane transporter activity; C:integral component of membrane; P:cation transmembrane transport	COG1230	P	Inorganic ion transport and metabolism	K16264
EZ481_RS07620	WP_001022629.1	EZ481_RS07620	MerR family transcriptional regulator	0.433656	0.152933	0.857288	F:GO:0003677; P:GO:0006355	F:DNA binding; P:regulation of transcription, DNA-templated	COG0789	K	Transcription
EZ481_RS07625	WP_000833731.1	EZ481_RS07625	Zn-dependent alcohol dehydrogenase	-0.0321847	-0.801373	0.201209	F:GO:0004022; F:GO:0008270; P:GO:0055114	F:alcohol dehydrogenase (NAD) activity; F:zinc ion binding; P:oxidation-reduction process	COG1063	C	Energy production and conversion
EZ481_RS07630	WP_000212522.1	EZ481_RS07630	LacI family DNA-binding transcriptional regulator	-0.273001	1.10859	0.00987883	F:GO:0003677; P:GO:0045892	F:DNA binding; P:negative regulation of transcription, DNA-templated	COG1609	K	Transcription	K02529
EZ481_RS07635	WP_000191983.1	EZ481_RS07635	galactokinase	-0.206094	0.0818764	0.910871	F:GO:0000287; F:GO:0004335; F:GO:0005524; F:GO:0005534; C:GO:0005829; P:GO:0033499; P:GO:0046835	F:magnesium ion binding; F:galactokinase activity; F:ATP binding; F:galactose binding; C:cytosol; P:galactose catabolic process via UDP-galactose; P:carbohydrate phosphorylation	COG0153	G	Carbohydrate transport and metabolism	K00849	Metabolic pathways;Galactose metabolism;Amino sugar and nucleotide sugar metabolism;
EZ481_RS07640	WP_000177009.1	EZ481_RS07640	UDP-glucose--hexose-1-phosphate uridylyltransferase	-0.172363	-0.767571	0.323003	C:GO:0005737; P:GO:0006012; F:GO:0008108	C:cytoplasm; P:galactose metabolic process; F:UDP-glucose:hexose-1-phosphate uridylyltransferase activity	COG4468	G	Carbohydrate transport and metabolism	K00965	Metabolic pathways;Galactose metabolism;Amino sugar and nucleotide sugar metabolism;Prolactin signaling pathway;
EZ481_RS07645	WP_000651214.1	EZ481_RS07645	PaaI family thioesterase	0.20412	-0.960303	0.193281	F:GO:0047617	F:acyl-CoA hydrolase activity	COG2050	Q	Secondary metabolites biosynthesis, transport and catabolism	K02614	Metabolic pathways;Phenylalanine metabolism;
EZ481_RS07650	WP_000418960.1	EZ481_RS07650	type-2 restriction enzyme DpnI		0.352435	0.674554
EZ481_RS07655	WP_000850938.1	EZ481_RS07655	protein DpnD		0.100201	0.909913
EZ481_RS07660	WP_001194490.1	EZ481_RS07660	purine permease		-0.135518	0.757893	C:GO:0005887; P:GO:0042906; F:GO:0042907; P:GO:0055085	C:integral component of plasma membrane; P:xanthine transport; F:xanthine transmembrane transporter activity; P:transmembrane transport	COG2233	F	Nucleotide transport and metabolism	K16169
EZ481_RS07665	WP_000770395.1	EZ481_RS07665	xanthine phosphoribosyltransferase	-0.708178	0.0937265	0.838916	F:GO:0000310; C:GO:0005737; P:GO:0006166; P:GO:0032265; P:GO:0046110	F:xanthine phosphoribosyltransferase activity; C:cytoplasm; P:purine ribonucleoside salvage; P:XMP salvage; P:xanthine metabolic process	COG0503	F	Nucleotide transport and metabolism	K03816	Metabolic pathways;Biosynthesis of secondary metabolites;Purine metabolism;
EZ481_RS07670	WP_001810061.1	EZ481_RS07670	glyoxalase		0.569858	0.48293			COG0346	E	Amino acid transport and metabolism
[truncated: 583 more rows]

## Sheet: DEG
Supplementary Table S4 Protein–Protein Interaction (PPI) analysis of DEGs, DEPs, and a transcriptional regulator.
[truncated: 360 more rows]

[truncated: 2 more sheets: DEP, Peptidoglycan synthesis related]
